# Supplementary material for: The effectiveness of celebrities in conservation marketing
Source: PLoS One. 2017 Jul 7;12(7):e0180027. doi: 10.1371/journal.pone.0180027 (PMC5501471; doi:10.1371/journal.pone.0180027)
Supplement: S1 Data — (CSV) [file pone.0180027.s005.csv]

treatment	choice	why_like	why_interest	why_knowledge	why_statement	why_support	why_promo	why_recognise	know_who	who	appearance_sense	aware	commitment_increase	commitment_level	other_influence	appear_knowledge	appear_involved	appear_profile	appear_care	appear_paid	appear_support	appear_friend	remember_name	remember_issue	ca_knowledge	db_knowledge	cp_knowledge	pw_knowledge	ca_care	db_care	cp_care	pw_care	ca_knew	db_knew	cp_knew	pw_knew	ca_statement	db_statement	cp_statement	pw_statement	ca_photo	db_photo	cp_photo	pw_photo	ca_profile	db_profile	cp_profile	pw_profile	ca_paid
CA	0	0	2	1	-1	0	-1	-2	0	0	1	0	NA	2	0.5	1	1	0	1	0	1	0	1	1	1	0	1	1	1	1	1	1	0	1	1	1	0	1	0	1	0	0	1	1	0	0	0	0	0
PW	1	0	2	1	2	0	2	2	1	1	NA	1	1	NA	4	0	0	0	0	0	1	0	0	1	1	0	0	1	1	0	0	1	0	0	0	1	1	0	0	0	0	1	0	1	0	0	0	0	0
CA	0	-1	2	2	0	-1	-2	-2	0	0	1	0	NA	2	1	1	0	0	0	0	1	0	1	1	1	0	1	1	1	1	1	1	0	0	1	1	0	1	1	1	0	1	1	1	0	1	0	0	0
PW	0.5	0	0	-1	-1	0	-2	2	1	1	NA	1	0.5	NA	1	0	1	0	1	0	1	1	1	1	1	0	0	0	1	0	0	1	0	0	0	1	1	0	1	0	0	1	0	1	0	1	0	0	0
CA	0	0	0	-1	0	1	-1	-2	0	0	0.5	0	NA	1	0	0	1	0	0	0	1	0	NA	1	0	0	0	0	1	0	1	0	1	0	0	0	0	0	0	0	0	0	0	0	0	1	0	0	0
CP	0	2	2	2	1	1	-2	2	1	1	NA	1	1	NA	1	1	1	0	1	0	1	0	1	1	1	0	1	0	1	0	1	0	1	0	1	1	1	1	1	1	1	0	0	1	0	1	0	1	1
CA	0	-2	-2	1	0	-2	-2	-2	0	0	1	0	NA	2	0.5	1	1	0	1	0	1	0	0.5	0.5	1	0	1	0	1	0	1	0	0	0	0	0	0	0	0	0	0	0	0	0	0	1	0	1	0
CP	1	NA	2	NA	NA	NA	NA	NA	1	1	NA	1	1	NA	1	1	1	0	1	0	0	0	0	0.5	0	0	1	1	1	1	1	1	0	0	1	0	0	0	0	0	0	0	0	0	0	0	0	0	0
DB	0	-2	2	-2	-1	-1	-1	2	1	1	NA	0	NA	-1	0.5	0	0	0	0	1	0	0	1	0.5	1	0	1	0	1	0	1	1	0	0	1	1	1	0	0	0	0	0	0	0	0	1	0	1	0
DB	0	1	0	-2	-1	0	-2	2	1	1	NA	0	NA	-1	1	0	0	0	0	0	0	0	1	0.5	0	0	0	0	0	0	0	0	0	0	0	0	0	0	0	0	0	0	0	0	0	0	0	0	0
DB	0.5	2	1	-1	0	0	-2	2	1	1	NA	0	NA	1	1	0	1	0	1	0	1	0	1	1	1	0	0	0	1	1	1	1	0	0	0	0	0	0	0	1	0	1	0	1	0	0	0	0	1
CA	0	0	1	0	-2	0	-2	-2	0	0	1	0	NA	2	1	1	1	0	1	0	1	0	0	1	1	0	0	0	0	0	1	0	0	0	0	1	0	0	1	0	0	0	0	1	0	1	0	0	0
PW	1	1	2	1	0	1	-1	2	1	1	NA	0	NA	1	1	0	1	1	1	1	1	1	1	1	1	0	1	0	1	0	1	1	0	0	0	0	1	0	1	1	0	0	0	1	0	1	0	1	0
DB	0.5	-2	1	-2	-2	-2	-2	2	1	1	NA	0	NA	0	1	0	0	0	0	1	1	0	1	0.5	0	0	0	1	0	0	0	1	0	0	0	0	0	0	0	1	0	0	0	0	0	1	0	0	0
CA	0	0	2	0	-1	-1	-2	-2	0	0	0	0	NA	2	1	0	1	0	1	0	1	0	0	0.5	0	0	0	0	0	0	0	0	0	0	0	0	0	0	0	1	0	1	1	0	0	0	1	1	0
DB	0	1	0	-1	0	-1	-2	2	1	1	NA	0	NA	-2	1	0	0	1	0	0	0	1	1	0.5	1	0	1	0	1	0	1	0	0	0	1	0	0	0	0	1	0	1	0	0	0	1	0	0	0
CP	0	0	-1	-1	-1	-1	-1	1	1	1	NA	0	NA	1	1	1	1	1	0	0	1	0	1	0.5	0	0	1	0	0	0	1	1	0	0	0	0	0	0	0	1	0	0	0	1	1	1	1	0	0
DB	1	0	2	-2	-1	-1	1	2	1	1	NA	0	NA	0	0	0	1	1	0	1	1	0	1	0.5	0	0	0	0	0	0	0	0	0	0	0	0	1	1	0	0	0	1	0	0	0	1	0	0	1
CA	0	0	-1	0	0	-1	-2	-2	0	0	1	0	NA	2	1	1	1	1	1	0	1	1	1	1	1	0	1	0	1	0	1	0	0	0	1	0	0	0	0	0	0	1	0	1	0	1	0	1	1
CA	0	0	2	-2	2	-2	-1	-2	0	0	1	0	NA	2	0	1	1	0	1	1	1	0	0.5	1	1	0	0	0	1	0	1	0	0	0	1	1	0	0	0	0	0	0	0	0	1	1	1	1	1
CP	0	-1	2	-2	-2	-2	-2	-2	0	0	1	0	NA	2	0.5	0	1	1	1	0	1	0	NA	1	1	0	0	1	1	0	1	0	0	0	0	0	0	0	0	0	0	0	0	0	0	1	0	0	1
CP	0	NA	NA	NA	-2	NA	-2	NA	0	0	1	0	NA	2	0	1	1	1	1	0	1	0	NA	1	0	0	0	0	0	0	0	0	0	0	0	0	0	0	0	0	0	1	0	0	0	0	0	0	0
PW	1	2	2	1	2	0	-1	2	1	1	NA	0	NA	2	4	1	1	0	1	0	1	0	1	0.5	1	0	0	1	1	0	1	1	0	0	0	0	1	1	1	1	0	1	0	1	0	0	0	0	0
CP	0	1	1	0	-2	-2	-2	-1	1	1	NA	0	NA	1	0.5	0	1	1	1	1	1	1	1	1	0	0	0	0	0	0	1	0	0	0	0	0	0	0	0	0	0	0	0	0	0	1	0	1	0
PW	0	0	-1	-1	-1	-1	-2	0	1	1	NA	0	NA	1	1	0	1	0	1	0	1	0	1	0.5	0	0	1	0	1	1	1	1	0	0	0	0	0	0	0	0	0	0	0	0	0	0	0	0	0
DB	1	2	0	-2	-1	1	-1	2	1	1	NA	1	1	NA	1	0	0	0	0	0	0	0	1	0.5	1	0	1	0	1	1	1	0	0	0	1	0	1	0	0	0	1	0	0	0	0	0	0	0	0
DB	0.5	-1	2	-2	-2	0	-2	1	1	1	NA	0	NA	-1	1	0	1	0	1	0	1	1	1	1	1	0	1	1	1	1	1	1	0	0	0	1	0	0	0	0	0	1	1	1	0	0	0	0	0
CA	0	-2	2	2	-1	0	-2	-2	0	0	0	0	NA	0	0	0	0	0	0	0	0	0	0	1	0	0	0	0	1	0	0	1	0	0	0	1	0	0	0	1	0	1	0	1	0	0	0	0	1
CA	0	0	2	2	-2	0	-1	-2	0	0	1	0	NA	2	0	1	1	0	1	0	1	0	1	0.5	1	0	1	1	1	0	1	1	0	0	1	1	0	1	1	0	0	1	0	0	0	0	0	0	0
PW	0.5	-2	2	-1	0	-1	0	2	1	1	NA	1	0	NA	4	0	1	1	0	0	1	0	1	0.5	1	0	1	0	1	0	1	0	0	0	1	1	0	0	0	0	0	0	0	0	0	0	0	1	0
DB	0	0	0	0	-2	-2	-2	0	1	1	NA	0	NA	0	0	0	1	0	1	1	1	0	1	0.5	0	0	0	0	0	0	0	0	0	0	0	0	0	0	0	0	0	0	0	0	0	0	0	0	0
CA	0	0	2	1	-1	0	-2	-2	0	0	0.5	0	NA	2	0	0	1	0	1	0	0	0	1	0.5	1	0	1	0	1	0	1	1	0	0	1	1	0	0	0	0	0	0	0	0	0	1	0	0	0
PW	0	1	1	1	0	0	-2	2	1	1	NA	1	0	NA	1	1	1	0	1	0	1	0	1	0.5	0	0	0	1	1	1	1	1	0	0	0	1	0	0	0	0	0	0	0	0	0	0	0	0	1
CA	0.5	NA	1	NA	NA	NA	-2	NA	0	0	0	0	NA	2	1	1	1	1	1	1	1	1	0.5	0.5	1	0	1	0	0	0	1	0	1	0	1	0	1	0	1	0	0	0	1	0	1	1	0	1	1
CP	0.5	1	1	2	2	0	-1	2	1	1	NA	0	NA	2	0.5	1	0	0	1	0	1	0	1	1	1	0	1	1	1	1	1	1	0	0	0	0	0	0	1	1	1	0	0	0	0	0	0	0	0
DB	0	2	0	-1	-1	1	-1	2	1	1	NA	0	NA	1	1	0	0	0	1	0	1	1	1	0.5	1	0	1	0	0	0	0	1	0	0	0	0	0	0	0	0	0	0	0	1	0	0	0	0	0
DB	0	2	0	-2	-2	1	-2	2	NA	0	NA	NA	NA	NA	NA	0	0	0	0	0	0	0	1	0.5	0	0	1	0	0	0	1	0	0	0	1	0	0	0	0	0	0	0	0	0	0	0	0	0	0
DB	0	-2	-2	-2	0	-1	-2	1	1	1	NA	0	NA	-2	0	0	0	1	0	1	0	0	1	0.5	0	0	0	0	0	0	0	0	0	0	0	0	0	0	0	0	0	0	0	0	1	1	1	1	0
CP	1	NA	2	NA	2	NA	NA	NA	0.5	0	1	0	NA	2	1	1	0	0	1	0	0	0	1	0.5	1	0	0	0	1	1	1	1	0	0	0	1	0	0	1	1	0	1	0	0	0	0	0	0	0
PW	0	1	1	0	0	-1	-2	2	1	1	NA	0	NA	1	1	0	1	0	1	0	0	0	1	0.5	0	0	0	0	0	0	0	0	0	0	0	0	0	0	0	0	0	1	0	0	0	0	0	0	0
DB	0	0	2	1	-1	0	-2	2	1	1	NA	0	NA	1	0.5	0	0	0	1	0	0	0	1	0.5	1	0	1	1	1	1	1	1	0	1	1	1	0	0	0	0	0	1	0	1	0	0	0	0	0
CP	1	2	2	2	0	2	-2	2	1	1	NA	1	1	NA	0.5	1	1	0	1	0	1	0	1	0.5	0	0	1	1	0	0	1	1	0	0	1	0	0	0	1	0	0	0	1	1	0	0	0	0	1
CP	0	-1	2	1	-1	-1	-2	2	1	1	NA	1	0	NA	1	0	1	0	1	0	0	0	1	0.5	1	0	1	0	1	0	1	1	0	0	1	1	0	0	0	0	0	0	0	0	0	1	0	1	0
CP	0	0	-1	0	-2	-2	-2	1	1	1	NA	0	NA	1	0.5	1	1	0	1	1	0	0	1	1	1	0	1	0	1	0	1	1	0	0	0	0	1	0	0	1	0	1	0	1	0	1	0	1	0
DB	1	1	0	-2	1	2	-2	2	1	1	NA	0	NA	1	1	0	0	0	1	1	1	0	1	0.5	1	0	1	1	1	1	1	1	0	0	0	0	0	1	0	1	0	1	0	1	0	0	0	0	0
PW	0	-2	2	-2	-2	-2	-2	2	1	1	NA	0	NA	-2	1	0	1	1	0	1	0	1	1	0.5	0	0	0	0	0	0	0	0	0	0	0	0	0	0	0	0	0	0	0	0	1	1	1	1	1
CP	0	0	1	-1	-1	0	0	1	0.5	0	1	0	NA	2	0.5	1	0	0	1	0	0	0	1	1	1	0	1	0	0	0	1	0	0	0	1	0	0	1	0	0	0	1	0	0	0	1	0	1	0
PW	0	-2	2	-2	0	-2	-2	1	1	1	NA	1	0	NA	1	0	0	0	0	0	0	0	1	1	1	0	1	0	1	0	1	0	0	0	1	1	0	0	0	0	0	1	0	0	0	1	0	1	0
CA	0	-1	1	0	-1	0	-2	-2	0	0	1	0	NA	2	0	0	1	0	1	1	0	0	0.5	1	1	0	1	1	1	0	1	1	0	0	0	0	0	1	0	1	0	0	1	1	0	1	0	1	0
PW	1	2	2	2	0	1	-1	2	1	1	NA	1	1	NA	1	1	1	0	1	0	1	0	1	1	1	0	1	1	1	1	1	1	0	0	1	1	0	1	1	1	0	1	1	1	0	1	0	0	0
CA	1	0	2	1	0	-1	0	-2	0	0	1	0	NA	2	0.5	1	1	0	1	0	0	0	1	0	1	0	1	0	1	1	1	0	0	0	1	1	1	0	1	0	0	0	0	0	0	0	0	0	0
DB	0	0	-2	-2	-2	-2	0	2	1	1	NA	0	NA	-1	1	0	0	1	0	1	0	0	1	0.5	0	0	1	0	0	0	1	0	0	0	1	1	0	0	0	1	0	1	1	0	0	1	0	1	0
CP	0.5	2	0	2	-1	NA	-2	2	1	1	NA	1	1	NA	1	0	0	0	1	0	1	0	1	0.5	0	0	0	0	0	0	0	0	0	0	0	0	0	0	0	0	0	0	0	0	0	0	0	0	0
DB	0	-1	0	-1	0	-2	-2	0	1	1	NA	0	NA	0	0.5	0	0	0	0	0	0	0	1	0	0	0	0	0	0	0	0	0	0	0	0	0	0	0	0	0	0	0	0	0	0	0	0	0	1
CP	0.5	0	-1	2	-2	0	0	2	1	1	NA	0	NA	2	1	1	1	0	1	1	1	0	1	0	0	0	1	0	0	1	1	1	0	0	0	0	0	1	0	1	0	1	0	1	0	1	0	0	0
CA	0	0	0	0	0	0	-2	-2	0	0	1	0	NA	2	0	0	1	0	0	0	0	0	0	0	0	0	1	1	1	1	1	1	0	0	1	1	0	1	1	1	0	1	1	1	0	0	0	0	0
PW	0	-1	2	-1	0	-2	0	2	1	1	NA	0	NA	-1	0	0	0	1	0	0	0	0	1	0	0	0	1	0	0	0	1	0	0	0	0	0	0	0	1	0	0	1	1	1	1	1	0	1	0
CP	0	NA	NA	NA	NA	NA	-1	NA	1	1	NA	1	0	NA	1	1	1	0	1	0	1	0	1	0.5	1	0	0	0	1	1	1	1	0	0	0	0	0	0	0	0	0	0	0	0	0	0	0	0	0
CP	0	0	1	0	0	0	-2	-2	0	0	1	0	NA	0	0.5	0	1	1	1	1	1	0	0	1	0	0	0	0	0	0	0	0	0	0	0	0	0	0	0	0	0	1	0	1	0	1	0	0	0
CP	0.5	1	2	2	1	0	-1	2	1	1	NA	1	0.5	NA	1	0	1	0	1	0	1	0	1	1	1	0	1	1	1	0	1	1	0	0	1	0	0	0	1	0	0	1	1	1	0	1	0	0	1
CP	0	0	0	-1	-2	-1	-2	0	1	1	NA	0	NA	0	0.5	0	1	0	0	0	0	0	1	1	0	0	0	0	0	0	0	0	0	0	0	1	0	0	0	0	0	0	0	0	0	0	0	0	0
CP	0	0	2	0	-1	1	-2	-2	0	0	1	0	NA	1	1	1	1	1	1	1	1	0	1	1	1	0	1	0	0	0	0	0	0	0	0	0	1	0	0	1	0	1	0	1	0	1	0	0	0
CA	1	NA	2	NA	NA	NA	NA	NA	0	0	1	0	NA	2	1	1	0	0	1	0	0	0	0.5	1	0	0	1	1	0	0	0	1	0	0	0	0	0	0	1	0	0	1	0	0	0	0	0	0	0
DB	0	0	2	-2	-2	-2	-2	2	1	1	NA	0	NA	-2	1	0	0	1	0	1	0	0	1	1	0	0	1	1	0	0	1	1	0	0	1	1	0	0	1	1	0	0	0	0	0	1	0	0	1
DB	0	0	2	-1	0	-2	-2	2	1	1	NA	0	NA	-1	0	0	1	0	1	0	0	0	1	1	1	0	1	0	1	1	1	1	0	0	1	0	0	0	1	0	0	0	0	0	0	0	0	0	0
PW	0	0	1	-2	-2	-2	-2	0	0.5	0	1	0	NA	0	4	0	1	0	0	0	0	0	1	1	0	0	1	0	0	0	1	0	0	0	0	0	0	0	0	0	0	0	0	0	0	1	0	0	0
PW	1	2	2	1	1	1	0	2	1	1	NA	1	0	NA	1	1	1	1	1	0	1	0	1	1	0	0	1	0	0	1	1	1	0	0	1	1	0	1	1	1	0	1	1	1	0	0	0	0	0
PW	0	0	2	-2	-2	-2	-2	NA	1	1	NA	0	NA	-2	1	0	1	0	0	0	0	0	1	1	0	0	0	0	0	0	0	0	0	0	0	0	0	0	0	0	0	0	0	0	1	1	1	1	0
CA	0	-1	1	-1	-1	-1	0	-1	0	0	1	0	NA	2	0.5	1	1	1	1	0	1	0	NA	1	1	0	1	0	1	1	1	0	0	0	1	1	0	1	0	1	0	1	0	0	0	1	1	1	0
CA	0	0	1	0	0	0	-1	-2	0	0	1	0	NA	2	0.5	0	0	0	1	0	0	0	NA	1	0	0	0	1	0	1	0	1	0	0	0	0	0	0	0	1	0	1	0	0	0	0	0	0	0
CA	0	-2	2	-2	0	0	1	-2	0	0	1	0	NA	2	1	0	1	0	0	0	1	0	NA	1	0	0	1	0	0	0	1	1	0	0	1	1	0	0	1	0	0	0	1	0	0	1	0	0	0
CA	0.5	0	1	0	-2	-2	-1	-2	0	0	1	0	NA	2	1	0	1	0	0	1	0	0	NA	1	1	0	1	0	1	0	1	0	0	0	0	0	0	0	1	0	0	0	0	0	1	1	1	1	1
CP	1	NA	2	2	NA	NA	NA	2	1	1	NA	0	NA	1	1	0	1	0	1	0	1	0	1	1	0	0	0	0	0	0	0	0	0	0	0	0	0	0	0	0	0	0	0	0	0	0	0	0	0
CP	0	-1	2	0	-2	-1	1	2	1	1	NA	1	1	NA	1	1	1	1	1	0	1	1	1	1	1	1	1	1	1	1	1	1	0	1	1	1	0	1	0	1	0	1	1	1	1	1	1	0	0
CA	0	0	1	1	-1	-1	-2	-2	0	0	1	0	NA	2	0	0	1	0	1	0	0	0	1	1	1	0	0	0	1	1	1	1	0	0	0	0	0	0	0	0	0	1	0	1	0	0	0	0	0
DB	0	0	0	-2	-2	-2	0	2	1	1	NA	0	NA	0	0	0	1	1	0	1	0	1	1	1	0	0	0	1	0	0	0	1	0	0	0	1	0	0	1	1	1	1	0	1	0	1	0	0	1
CP	0	0	-1	0	-1	-2	-2	1	1	1	NA	1	0	NA	0.5	1	1	1	1	1	1	0	1	1	0	0	1	0	0	0	1	1	0	0	0	1	0	1	0	1	0	1	0	0	0	0	0	0	0
PW	0	-1	-1	-2	-2	-2	-1	2	0	0	0.5	0	NA	0	4	0	0	1	0	1	0	1	1	1	0	0	0	0	1	0	0	0	0	0	0	0	0	0	0	0	0	0	1	0	0	1	1	0	0
DB	1	1	2	-2	-2	1	-1	1	1	1	NA	0	NA	-1	1	0	1	0	0	0	0	0	1	1	1	0	1	0	1	0	1	1	0	0	0	1	0	0	0	1	0	1	0	1	0	1	0	0	0
PW	0	2	2	-1	0	1	-1	2	1	1	NA	0	NA	1	1	0	1	1	1	0	1	0	1	1	1	0	1	0	1	1	1	1	0	0	1	1	0	0	1	0	0	1	0	1	0	1	1	0	0
PW	0	-2	1	-2	-2	-2	-2	2	1	1	NA	1	0	NA	4	0	1	0	0	0	0	0	1	1	0	0	0	0	0	0	0	0	0	0	0	1	0	0	0	0	0	0	0	0	0	0	0	0	0
PW	0	-2	2	-1	-1	-2	-1	2	1	1	NA	0	NA	-1	4	0	1	0	0	0	0	0	NA	1	1	0	1	0	1	0	1	0	0	0	1	0	1	0	1	0	1	0	1	0	0	1	0	0	0
CP	0	0	0	0	1	0	0	0	0.5	0	1	0	NA	2	1	1	1	0	0	0	0	0	0	1	0	0	0	0	1	0	0	1	0	0	1	0	0	0	0	0	0	0	0	0	0	0	0	0	0
PW	0	1	0	0	1	1	-2	2	1	1	NA	0	NA	0	1	0	1	0	1	0	1	0	1	0.5	1	0	1	1	1	1	1	1	0	0	0	0	0	0	0	0	0	1	1	1	0	0	0	0	0
PW	0	0	1	-1	0	-1	-2	2	1	1	NA	0	NA	1	1	0	1	1	1	0	1	1	1	1	1	0	0	0	1	0	0	1	0	0	0	0	1	1	1	1	0	0	0	0	0	1	1	1	0
PW	1	0	2	-1	1	1	1	2	1	1	NA	0	NA	0	4	0	1	0	1	1	1	1	1	0.5	1	0	1	0	1	0	1	1	0	0	1	0	0	0	1	0	0	1	0	0	0	1	0	0	0
DB	1	0	2	-1	0	0	-1	1	1	1	NA	0	NA	1	1	0	0	0	1	0	1	0	1	1	1	0	0	1	1	1	0	1	0	0	0	0	1	1	1	1	0	1	0	1	0	0	0	0	0
DB	0.5	1	2	-2	0	1	-1	2	1	1	NA	0.5	NA	1	1	0	1	1	0	1	1	0	1	0.5	0	0	1	1	0	0	1	1	0	0	1	1	0	1	1	1	0	0	0	0	0	1	0	0	0
DB	0	2	0	1	1	-2	-2	2	1	1	NA	0	NA	1	1	0	1	1	0	0	0	1	1	1	0	0	0	0	0	0	0	0	0	0	0	0	0	0	0	0	0	1	0	1	1	1	1	1	1
CP	0	0	1	-2	-2	-2	-2	-2	0	0	1	0	NA	1	0	0	0	1	0	1	0	0	1	0.5	0	0	0	0	0	0	0	0	0	0	0	1	0	0	0	0	0	0	0	0	1	1	1	1	0
CA	0	0	2	0	-2	-1	-1	-2	0	0	1	0.5	NA	2	0	0	1	0	0	0	0	0	0.5	0.5	1	0	1	1	0	0	1	1	0	0	1	1	0	0	1	1	0	1	1	1	0	1	0	0	0
DB	1	NA	2	NA	NA	NA	NA	NA	1	1	NA	1	1	NA	1	0	0	0	0	0	1	0	1	1	1	1	1	1	1	1	1	1	1	1	1	1	1	1	1	1	0	1	0	1	0	0	0	0	0
PW	0	1	1	-2	-2	-1	-1	2	1	1	NA	1	0	NA	0	0	0	0	0	0	1	0	1	0.5	1	0	1	0	1	0	1	0	0	0	1	1	1	1	0	0	0	0	1	0	0	1	0	0	0
DB	0	0	2	-2	1	0	-1	1	1	1	NA	0	NA	-2	0	0	0	1	0	1	0	0	1	0.5	0	0	0	1	0	0	0	1	0	0	0	0	0	0	0	1	0	0	0	1	1	1	1	0	0
DB	0	0	0	-1	1	-1	-2	2	1	1	NA	0	NA	1	1	0	1	1	1	1	1	0	1	0.5	1	0	0	1	1	1	1	1	0	0	0	0	1	0	0	0	0	1	0	1	0	1	1	0	0
CP	1	2	0	2	2	0	-2	2	1	1	NA	0	NA	2	1	1	1	0	1	0	1	0	1	0.5	1	0	1	0	1	1	1	1	0	0	0	0	0	0	1	1	0	1	0	1	0	1	0	0	0
DB	0	NA	NA	-2	NA	NA	-2	NA	1	1	NA	0	NA	-1	0	0	1	0	0	1	0	1	1	0.5	1	0	1	1	1	0	1	1	0	0	1	1	0	0	1	0	0	1	0	0	0	0	0	0	0
DB	1	2	1	-2	2	-2	-2	2	1	1	NA	0	NA	-2	0.5	0	0	0	0	1	0	1	1	0.5	0	0	0	1	0	0	0	1	0	0	0	0	0	1	0	1	0	1	0	1	0	0	0	0	0
PW	0	0	1	-2	-2	-2	0	2	1	1	NA	0	NA	-1	1	0	1	1	0	0	0	0	1	1	0	0	1	0	0	0	1	0	0	0	0	0	0	0	1	0	0	1	1	0	1	1	0	1	0
PW	1	2	2	0	0	2	-1	2	1	1	NA	1	1	NA	1	0	1	1	1	0	1	0	1	1	1	0	1	1	1	1	1	1	0	0	1	1	0	1	0	1	0	1	0	0	0	1	0	0	0
DB	0.5	1	2	-2	0	-1	-2	-2	1	1	NA	0	NA	-1	0.5	0	1	0	0	0	0	0	1	0.5	1	0	1	0	1	0	1	0	0	1	1	1	0	0	0	0	0	0	0	0	0	0	0	0	1
PW	1	2	2	0	1	1	-2	2	1	1	NA	1	1	NA	4	0	1	0	1	0	1	0	1	1	0	0	1	1	0	0	1	1	0	0	1	1	0	1	0	0	0	0	1	1	1	1	0	0	1
PW	1	NA	NA	NA	2	NA	NA	NA	1	1	NA	0	NA	2	1	0	0	0	1	0	0	0	1	0.5	0	1	0	1	1	1	0	1	0	0	0	0	0	0	0	1	0	1	0	1	0	0	1	0	0
DB	1	1	-1	-1	1	2	-2	2	1	1	NA	0	NA	1	1	0	1	0	0	0	0	0	1	0.5	1	0	1	0	1	0	1	0	0	0	0	0	0	1	0	1	0	1	0	1	0	0	0	0	1
PW	0.5	-2	1	-1	2	2	-2	2	1	1	NA	0	NA	-1	1	0	1	1	0	1	0	0	1	0.5	1	0	1	0	1	1	1	0	0	0	0	0	0	1	1	1	0	1	1	1	0	0	0	0	0
CA	0	0	NA	NA	NA	NA	NA	-2	0	0	1	0	NA	2	0.5	1	1	1	1	0	1	0	1	0.5	1	0	1	1	1	1	1	1	0	0	0	0	0	1	1	1	0	0	1	0	0	0	0	0	0
CA	0	0	1	0	1	0	-2	-2	0	0	1	0	NA	2	1	1	1	1	1	1	1	0	0.5	1	1	0	1	0	1	0	1	0	1	0	1	0	0	0	1	0	0	1	1	1	1	1	1	1	0
DB	0.5	0	1	-1	0	0	-1	2	1	1	NA	0	NA	1	1	0	0	1	0	1	1	0	1	1	0	0	1	1	0	0	1	1	0	0	1	1	0	0	1	0	0	1	0	0	0	1	0	0	0
DB	0	1	1	-1	-2	-1	-2	2	1	1	NA	0	NA	0	0	0	1	1	0	0	1	0	1	1	0	0	0	0	1	0	0	0	0	0	0	0	0	0	0	0	0	0	0	1	0	1	0	0	0
PW	0	2	2	0	-1	0	2	2	1	1	NA	0	NA	2	1	0	0	0	1	0	0	0	1	0.5	1	1	1	1	1	1	1	1	0	0	1	0	0	1	1	0	0	1	1	0	0	0	0	0	0
CP	1	2	2	2	1	1	-2	2	1	1	NA	0	NA	2	1	0	1	0	1	0	1	0	1	1	1	0	1	0	1	0	1	0	0	0	0	0	0	0	1	0	0	0	0	0	0	0	0	1	0
CA	0	-2	2	1	-1	-2	-2	-2	0	0	0.5	0	NA	2	0.5	0	0	0	0	0	1	0	0.5	1	1	0	1	0	0	1	1	0	0	0	1	1	1	0	0	1	0	0	0	0	0	0	0	0	0
DB	0.5	0	1	0	0	1	0	1	1	1	NA	1	0.5	NA	1	0	0	0	0	0	1	0	1	1	0	0	0	1	0	0	0	1	0	1	0	1	0	0	0	1	0	0	1	0	0	0	0	0	0
CP	0	1	1	2	0	0	-2	2	1	1	NA	0.5	NA	2	0.5	1	0	0	1	0	1	0	1	1	1	0	1	0	1	1	1	1	0	0	0	0	0	0	0	0	0	1	0	1	0	0	0	0	0
CP	0	-1	0	0	-1	0	-2	2	1	1	NA	0.5	NA	2	0.5	1	1	0	1	1	0	0	1	1	0	0	1	0	0	0	0	0	0	0	0	0	0	0	0	0	0	1	0	1	0	0	0	0	1
CA	0.5	0	1	1	0	-1	-1	-2	0	0	1	0	NA	2	0	1	1	0	1	0	1	0	1	1	1	0	1	1	1	1	1	1	0	0	0	0	0	0	0	0	0	0	1	1	0	0	0	0	0
CA	0.5	0	2	1	1	1	-1	-2	0	0	1	0	NA	2	1	1	1	0	1	0	1	0	1	1	1	0	1	1	1	0	0	1	0	0	0	1	0	1	0	1	0	1	0	1	0	0	0	0	0
CA	0	0	-1	0	-1	-2	-2	-2	0	0	1	0	NA	2	0	1	1	0	1	0	1	0	1	1	1	0	0	0	1	0	1	1	0	0	0	1	0	1	0	1	0	1	0	0	0	1	1	1	0
DB	0	2	0	-2	-2	-2	0	2	1	1	NA	0	NA	-1	1	0	0	0	0	1	0	0	1	1	1	0	1	0	1	0	1	1	0	0	1	1	1	0	1	1	0	1	0	1	0	1	0	0	0
DB	0	2	-1	-1	-1	-1	-2	2	1	1	NA	0	NA	0	1	0	1	0	1	0	1	0	1	1	1	0	0	1	1	1	0	1	0	0	0	1	0	0	0	0	0	1	0	1	0	0	0	0	1
PW	1	1	1	0	1	1	-1	2	1	1	NA	0.5	NA	2	4	0	1	0	1	0	1	0	1	1	1	0	1	0	1	1	1	1	0	0	0	0	0	0	0	0	0	0	1	0	0	0	0	0	0
PW	1	1	2	1	1	1	-1	2	1	1	NA	1	1	NA	4	1	1	1	1	0	1	1	1	1	0	0	1	1	1	0	1	1	0	0	1	1	0	1	1	1	0	1	1	1	1	1	0	0	0
CP	0.5	0	2	0	0	2	-1	0	1	1	NA	1	0.5	NA	1	1	0	0	1	0	1	0	1	1	1	0	1	1	1	0	1	1	0	1	1	1	0	0	0	1	0	1	0	1	0	0	0	0	0
DB	0.5	1	2	-1	0	-1	-1	2	1	1	NA	0	NA	-1	0.5	0	1	0	1	0	1	1	1	1	1	0	1	1	1	0	1	1	0	0	1	1	1	0	1	1	0	1	0	1	0	0	0	0	0
CA	0	0	2	0	0	1	-1	-2	0	0	1	1	1	NA	0.5	1	1	0	1	0	1	0	1	1	1	0	0	0	1	1	1	1	0	1	0	1	0	0	1	0	0	0	1	0	0	0	0	0	0
CA	0	NA	-1	NA	-1	NA	NA	-1	0	0	0	0	NA	1	0.5	1	1	0	1	0	0	0	0.5	1	0	0	1	1	0	0	1	1	0	0	0	0	0	0	1	1	0	0	1	1	0	1	0	0	0
CA	0	-2	1	1	-1	-2	-2	-2	0	0	1	0	NA	2	1	0	0	0	1	0	0	0	NA	1	1	0	1	1	1	0	1	1	0	0	1	0	0	1	1	0	0	1	0	0	0	1	0	0	0
DB	0	0	2	-2	-1	0	-1	2	1	1	NA	0	NA	0	1	0	0	1	1	1	1	0	1	1	1	0	1	0	1	0	1	1	0	0	1	1	1	0	0	0	0	0	1	0	0	1	0	0	0
DB	0	0	2	-1	-1	-2	-1	0	1	1	NA	0	NA	-1	1	0	1	1	0	0	0	0	1	1	1	0	1	0	0	0	1	1	0	0	1	0	0	0	1	0	0	0	1	1	1	1	1	1	1
CP	1	2	2	2	0	0	0	0	1	1	NA	0	NA	2	0.5	1	1	1	1	0	1	0	1	1	1	0	1	0	1	0	1	1	0	0	1	0	0	0	0	1	0	1	1	1	1	1	1	0	0
CP	0	-1	1	0	-1	-1	-1	0	0.5	0	1	0	NA	2	0.5	0	1	1	0	1	1	0	1	1	0	0	1	1	0	0	1	0	0	0	0	0	0	0	0	1	0	1	0	0	1	1	1	1	1
PW	0	2	2	0	0	1	-1	2	1	1	NA	0	NA	2	1	1	1	0	1	0	1	0	1	1	1	0	0	1	1	0	0	1	0	0	0	0	0	1	0	0	1	0	0	0	0	1	1	0	0
CA	0	-2	2	0	-1	-2	0	-2	0	0	0	0	NA	1	0	0	1	1	1	0	1	0	NA	1	0	0	1	1	1	1	1	1	0	0	1	1	0	1	1	1	0	1	1	0	1	0	0	0	0
CA	0	0	2	1	-1	-2	-2	-2	0	0	1	0	NA	1	0	0	1	0	1	1	0	0	0.5	1	1	0	1	0	1	1	1	0	0	0	1	0	0	0	0	0	0	1	1	1	0	0	0	1	0
CA	1	0	2	1	2	0	-2	-2	0	0	1	0	NA	2	0.5	1	1	0	1	0	0	0	1	1	1	0	1	0	1	0	1	1	0	0	1	1	0	1	1	0	0	0	1	0	0	0	0	0	0
CP	0	0	2	1	0	-2	-1	1	1	1	NA	1	0	NA	0	0	0	1	1	1	1	1	1	0.5	0	0	0	0	0	0	1	0	0	0	1	0	0	0	0	0	0	0	0	0	0	1	0	1	1
CP	0	0	0	2	-1	0	-2	2	1	1	NA	0	NA	2	1	1	1	0	1	0	1	0	1	1	1	0	1	0	1	0	1	0	0	0	1	0	0	0	0	0	0	0	0	0	0	0	0	0	0
CP	0	2	0	2	-1	-1	-2	2	1	1	NA	0.5	NA	2	0.5	1	1	0	1	0	1	0	1	1	0	0	1	1	0	0	1	1	0	0	1	1	0	0	0	1	0	1	0	0	1	0	0	0	0
CP	0	-1	-1	-1	0	-1	-1	-2	0	0	1	0	NA	2	0.5	1	1	1	1	0	0	0	1	1	1	0	1	0	1	0	1	0	0	0	0	0	0	1	0	1	0	1	0	1	0	0	0	0	1
CA	0	0	-1	0	0	-1	-2	-2	0	0	0.5	0	NA	2	0.5	1	1	0	1	0	1	0	1	1	1	0	1	0	1	0	1	1	0	0	0	1	0	0	0	0	0	0	0	1	0	0	0	0	0
DB	0	0	2	-2	-2	1	-2	-1	1	1	NA	0	NA	0	1	0	1	1	1	1	1	0	1	1	1	0	0	0	1	1	1	1	0	0	0	0	1	0	0	1	0	0	0	0	0	1	1	1	1
CA	0	2	2	2	0	0	-2	-2	0	0	1	0	NA	2	0.5	1	1	0	1	0	1	0	1	1	1	0	0	0	1	1	1	1	0	0	0	0	0	0	0	0	0	0	0	0	1	1	1	0	0
CA	1	NA	2	NA	NA	NA	NA	NA	0	0	1	0	NA	2	0	1	1	0	1	1	1	0	0	1	1	0	1	0	1	1	1	1	0	0	1	1	1	1	1	1	0	0	1	0	1	1	0	0	1
CA	0	0	2	0	2	-2	-2	-2	0	0	1	0	NA	1	0.5	1	1	0	0	0	1	0	1	0.5	1	0	0	0	1	0	0	0	0	0	0	0	0	0	0	1	0	0	0	1	0	0	1	0	0
PW	1	NA	2	NA	NA	NA	NA	NA	1	1	NA	0	NA	1	1	0	1	0	1	0	1	0	1	0.5	1	0	0	1	1	1	1	1	0	0	0	0	0	0	0	0	0	0	0	0	0	0	0	0	0
PW	0.5	1	2	0	-1	0	-1	2	1	1	NA	1	1	NA	1	0	1	0	1	0	0	0	1	1	1	0	1	0	1	0	1	0	0	0	1	1	1	0	1	0	0	0	0	0	0	0	0	1	1
CA	0.5	NA	2	NA	2	NA	NA	NA	0	0	1	0	NA	1	1	1	1	0	0	0	0	0	0.5	1	0	1	0	0	0	0	0	1	0	0	0	0	0	0	0	0	0	1	0	1	1	0	0	0	1
CP	0.5	1	2	1	0	1	-2	1	1	1	NA	1	0	NA	1	1	0	0	1	0	1	0	1	0.5	1	0	1	0	1	0	1	0	0	0	1	0	0	0	0	0	0	1	1	0	0	1	0	1	0
CA	0	0	2	1	0	-1	-2	-2	0	0	1	0	NA	2	1	0	0	0	1	0	1	0	0.5	1	1	0	0	0	1	1	1	1	0	0	0	1	0	0	1	0	0	0	1	1	0	1	1	0	1
CA	0	0	2	-2	-2	1	0	-2	0	0	1	0.5	NA	2	1	0	1	0	0	0	0	0	1	1	1	0	1	0	1	0	1	1	0	0	0	0	0	0	1	0	0	0	1	0	0	0	0	0	0
CA	0	-2	1	0	-2	-2	-2	-2	0	0	1	0	NA	2	0.5	1	1	0	1	0	1	0	NA	1	1	0	1	0	1	0	1	0	1	0	1	0	1	0	1	0	0	0	0	0	0	1	0	1	1
CA	0	-1	2	2	0	-1	-2	-2	0	0	1	0	NA	2	1	1	1	0	1	0	1	0	0	1	1	0	1	1	1	0	1	1	0	0	0	0	0	0	0	0	0	1	0	1	0	0	0	0	0
CA	0	-1	2	-1	-1	-1	-2	-2	0	0	1	0	NA	2	1	1	1	0	1	0	1	0	NA	0.5	1	0	0	0	1	0	0	1	0	0	0	0	0	0	0	1	0	0	0	0	0	1	1	0	0
DB	0.5	2	2	-1	1	0	-2	2	1	1	NA	NA	NA	NA	NA	0	1	0	0	0	0	0	1	0.5	0	0	0	1	0	0	0	1	0	1	0	0	0	1	0	0	0	1	0	0	0	1	0	0	0
DB	1	1	2	-2	-1	1	-1	1	1	1	NA	1	1	NA	1	0	1	0	1	0	1	1	1	0.5	1	0	1	1	1	1	1	1	0	1	1	1	0	1	0	1	0	1	0	0	0	0	0	0	0
CA	1	0	2	0	2	0	0	-2	0	0	1	0	NA	2	1	1	1	0	1	0	1	0	0.5	0.5	1	0	1	1	1	0	1	1	0	0	1	1	1	0	1	1	0	0	1	0	0	1	0	0	0
CP	0	0	1	0	-1	0	-1	-2	0	0	1	0	NA	1	1	1	1	1	1	0	1	0	0	0.5	1	0	1	0	1	0	1	0	0	0	0	0	0	1	0	1	0	1	0	1	0	1	0	1	0
PW	0	1	0	0	-1	-1	-2	1	1	1	NA	1	1	NA	1	0	0	0	1	0	1	0	1	0.5	0	0	1	1	0	0	1	0	0	0	1	1	0	0	1	0	0	1	0	0	1	0	0	0	0
PW	0	2	0	-1	1	-1	-2	2	1	1	NA	0	NA	1	1	0	1	0	1	0	0	0	1	0.5	1	0	1	0	1	1	1	1	0	0	0	1	0	1	0	1	0	1	0	1	0	0	0	0	0
PW	0	0	2	0	-2	-2	-2	2	1	1	NA	0	NA	1	1	0	1	1	1	0	1	0	1	0.5	1	0	1	1	1	0	1	1	0	0	1	1	1	0	0	0	0	0	1	0	0	1	0	1	0
DB	0	1	2	-2	-2	0	-2	2	1	1	NA	0	NA	2	1	0	1	0	1	1	1	1	1	0.5	1	0	0	0	1	1	1	1	0	0	0	0	1	0	0	0	0	1	0	1	0	0	1	0	0
CA	0	NA	NA	NA	-1	NA	-2	-2	0	0	0	1	0	NA	0	1	1	0	1	0	1	0	1	1	1	0	1	0	1	1	1	1	1	0	1	1	0	0	0	0	0	0	0	0	0	1	0	0	0
CP	0.5	0	2	-2	0	1	-2	-2	0	0	1	0	NA	2	0.5	1	1	0	1	1	0	0	0	0.5	1	0	1	1	1	0	1	0	1	0	1	0	0	1	1	1	0	1	0	0	0	1	0	0	0
CP	0	-2	-2	NA	-2	NA	NA	NA	1	1	NA	0	NA	2	1	0	1	1	0	0	1	0	1	0.5	1	0	1	0	1	0	1	1	0	0	0	1	1	0	0	1	0	1	0	1	0	1	0	0	0
CA	1	0	2	0	2	-1	-1	-2	0	0	1	0	NA	2	1	1	1	0	1	0	1	0	0.5	1	0	0	1	0	0	0	1	0	0	0	0	0	0	0	1	0	0	0	1	0	0	0	0	0	0
CP	0.5	1	1	1	0	0	-1	2	1	1	NA	0	NA	2	1	0	1	0	1	0	1	0	1	1	1	0	1	1	1	1	1	1	0	0	0	0	0	0	0	0	0	1	1	0	0	0	0	0	0
CP	0.5	2	2	2	0	1	0	2	1	1	NA	1	0.5	NA	1	0	0	0	1	0	0	0	1	1	0	0	1	0	1	1	1	1	0	0	1	1	0	0	1	1	0	1	0	1	0	0	0	0	0
CP	0.5	1	1	2	-1	0	-2	2	1	1	NA	0	NA	2	1	1	1	0	1	0	1	0	1	1	1	0	1	0	1	0	1	1	0	0	0	1	0	0	0	0	0	0	0	0	0	1	0	0	0
CP	0	-1	1	-1	-1	0	-2	2	1	1	NA	1	0	NA	0.5	0	1	0	1	0	0	0	1	1	1	0	1	1	1	0	1	1	0	0	1	1	0	0	0	1	0	1	0	0	0	1	1	0	0
CP	0.5	1	1	1	-1	-1	-2	2	1	1	NA	0	NA	1	0.5	1	1	0	1	0	1	0	1	1	1	0	0	0	1	0	1	1	0	0	0	1	1	0	0	1	0	1	0	1	0	0	0	0	0
CP	0	2	2	0	-1	0	-2	2	1	1	NA	0	NA	1	0.5	0	0	0	1	0	1	0	1	1	1	0	0	0	1	0	1	1	1	0	0	0	0	0	0	0	0	0	0	1	0	1	0	1	0
CP	1	0	2	-1	0	-2	-1	0	1	1	NA	0	NA	0	1	0	0	1	0	1	0	0	1	1	1	0	0	0	0	0	0	1	0	0	0	1	0	0	0	0	0	0	0	0	0	1	1	0	0
CA	0	-1	1	0	0	0	-1	-2	0	0	1	0	NA	2	0.5	1	1	1	1	0	1	0	0.5	1	0	0	1	0	0	0	1	0	0	0	1	0	0	0	0	0	0	0	1	0	0	1	0	1	0
CA	0	0	-2	0	-2	0	-2	-2	0	0	0	0	NA	2	0	1	1	0	1	1	1	0	1	1	1	0	1	1	1	1	1	1	0	0	0	1	0	1	0	1	0	1	0	1	0	0	0	0	1
CA	0	0	0	1	1	0	-2	-2	0	0	1	0	NA	2	1	1	0	0	1	1	1	0	1	1	1	0	0	0	1	1	1	1	0	0	0	0	0	0	0	0	0	0	0	0	0	1	1	0	1
CA	0	NA	NA	-2	NA	NA	NA	-2	0	0	1	1	1	NA	0.5	1	1	0	1	0	0	0	0.5	1	1	1	0	1	1	1	0	1	0	1	0	1	0	0	0	1	0	1	0	1	0	0	1	0	0
DB	0	0	2	-2	1	1	-2	2	1	1	NA	0	NA	-1	0.5	0	1	1	0	1	0	1	1	1	1	0	1	0	1	0	1	0	0	0	1	1	1	0	1	1	0	0	1	1	0	1	0	0	0
DB	0	0	-1	-2	0	0	0	2	1	1	NA	0	NA	0	1	0	0	0	0	1	0	0	1	1	1	0	1	0	1	0	1	0	0	0	0	0	0	0	0	1	0	0	0	1	0	1	0	0	0
DB	0	1	2	-1	0	0	-2	2	1	1	NA	0	NA	1	0.5	0	1	0	0	0	0	0	1	1	0	0	0	0	0	0	1	0	0	0	0	1	0	0	0	0	0	0	0	0	0	0	0	0	0
DB	0	0	1	-2	-2	-2	0	2	1	1	NA	0	NA	-1	0.5	0	0	0	1	0	0	0	1	1	1	0	0	1	0	0	0	1	0	0	0	1	0	0	0	1	0	0	0	0	0	0	1	0	1
DB	1	1	2	0	1	-1	-2	2	1	1	NA	0	NA	1	1	0	1	1	1	0	0	0	1	1	0	0	1	0	1	1	1	1	0	0	1	0	0	1	1	1	0	1	1	1	0	1	1	1	1
DB	0	0	2	-2	1	0	0	2	1	1	NA	0	NA	0	1	0	1	1	0	0	1	0	1	1	1	0	0	0	1	0	1	1	1	0	0	1	1	1	1	1	0	1	1	0	0	0	0	0	0
CA	0	0	2	0	-1	-1	-1	-2	0	0	1	0	NA	2	0.5	0	1	0	1	0	1	0	0	1	1	0	1	1	1	0	1	1	0	0	0	0	1	0	1	0	0	0	0	0	0	0	0	0	0
CA	0	-2	2	-2	-2	-2	-2	-2	0	0	0	0	NA	-2	0.5	0	0	0	0	0	0	0	0	1	0	0	0	1	0	0	0	1	0	0	0	1	0	0	0	1	0	0	0	1	1	1	1	0	1
PW	0	0	2	-1	0	-1	-2	2	1	1	NA	1	0	NA	1	0	1	1	1	0	1	0	1	1	1	0	1	0	1	1	1	1	0	1	0	1	0	0	0	0	0	0	0	0	0	1	0	1	1
CA	0	0	2	0	1	0	-2	-2	0	0	1	0	NA	2	1	1	1	0	1	0	1	0	0	1	1	0	1	1	1	0	0	1	0	0	0	0	1	0	0	1	0	1	0	1	0	1	0	0	0
PW	0	0	2	-2	-2	-2	0	2	1	1	NA	0	NA	0	1	0	1	1	1	0	1	0	1	1	1	0	1	0	0	0	1	0	0	0	1	0	0	1	0	1	0	0	1	0	0	1	0	1	1
CA	0	NA	-1	NA	-1	NA	-1	-1	0	0	1	1	1	NA	0.5	1	1	1	1	0	1	0	NA	1	1	0	0	0	1	0	0	0	0	0	0	1	0	1	0	0	0	1	0	0	0	1	0	0	0
DB	0.5	0	1	-2	-1	0	-2	1	1	1	NA	0	NA	0	0.5	0	0	1	0	1	1	0	1	1	1	0	1	0	1	0	1	1	0	0	1	1	0	0	1	0	0	1	1	1	0	1	0	0	0
PW	1	NA	NA	NA	NA	2	NA	NA	1	1	NA	1	0.5	NA	1	0	1	1	1	1	1	0	1	1	1	0	0	0	1	1	1	1	1	1	1	1	1	1	0	0	1	1	1	1	0	0	0	0	1
PW	0.5	2	0	1	1	0	-2	2	1	1	NA	1	1	NA	4	1	1	0	1	0	1	0	1	0.5	0	0	0	1	1	1	1	1	0	0	0	1	0	0	0	0	0	0	1	0	0	0	0	0	0
DB	0	1	2	-2	0	0	-2	2	1	1	NA	1	0	NA	1	0	1	0	1	0	1	1	1	1	1	0	1	1	1	1	1	1	0	1	1	1	0	0	0	0	0	1	1	0	0	1	0	1	0
CA	0	0	-2	2	-2	-2	-2	-2	0	0	1	0	NA	1	0.5	0	1	0	0	0	0	0	0.5	1	1	0	0	0	1	0	1	0	0	0	0	1	0	1	0	1	0	1	0	1	0	1	0	0	0
CA	0	-1	1	0	0	-1	-1	-2	0	0	0.5	0	NA	2	0	0	1	0	0	0	0	0	0.5	1	1	0	1	0	1	0	0	0	0	0	0	0	0	0	0	0	0	0	0	0	0	0	0	1	0
CA	0.5	0	2	1	-2	1	0	-2	0	0	0.5	0	NA	2	1	1	1	0	1	1	1	0	0.5	0.5	1	0	1	1	1	0	1	1	0	0	1	1	0	1	0	1	0	1	1	1	0	1	1	0	1
CP	0	0	0	0	0	0	-1	-2	0	0	1	0	NA	2	1	1	1	0	1	0	0	0	1	NA	0	0	1	1	0	0	1	1	0	0	0	0	0	0	0	1	0	0	0	1	0	1	0	0	0
CP	0.5	2	1	2	1	1	-1	2	1	1	NA	1	1	NA	1	1	1	0	1	0	1	0	1	NA	1	0	1	0	1	0	1	1	0	0	1	1	0	0	0	0	0	0	0	0	0	1	0	0	0
CP	0	0	2	-1	-1	-1	0	-2	0	0	0	0	NA	1	0	0	1	0	1	0	0	0	0.5	NA	1	0	1	0	1	0	1	1	1	0	1	0	1	1	1	1	0	0	0	0	0	1	1	1	0
CA	0	0	1	-2	0	2	-1	-2	0	0	0	0	NA	1	0.5	1	1	0	1	0	0	0	0.5	NA	1	0	1	1	1	1	1	1	0	0	1	1	0	0	0	1	0	0	0	0	0	0	0	0	0
DB	1	0	2	-2	0	0	-1	1	1	1	NA	0	NA	1	1	0	1	1	0	0	0	0	1	NA	1	0	1	1	1	1	1	1	0	0	0	1	0	1	1	1	0	1	1	1	0	1	0	0	0
DB	0	0	-2	-2	-1	-2	-2	-2	1	1	NA	0	NA	-2	0.5	0	0	0	0	1	0	0	1	NA	0	0	0	0	1	0	0	0	0	0	0	0	0	0	0	0	0	0	0	0	0	0	0	0	0
PW	0.5	0	1	0	0	1	-1	0	1	1	NA	0	NA	1	1	0	0	0	1	0	1	0	NA	NA	0	0	0	0	0	0	0	0	0	0	0	0	0	0	0	0	0	0	0	0	0	0	0	0	0
PW	1	NA	NA	NA	2	NA	NA	NA	1	1	NA	1	0	NA	4	0	0	0	0	0	0	0	NA	NA	0	0	0	1	0	0	0	1	0	0	0	1	0	0	0	1	0	0	0	1	1	0	0	0	0
CA	0	0	2	1	2	1	-2	0	0	0	0	0	NA	2	1	1	0	0	1	0	1	0	NA	NA	1	0	0	0	1	1	0	0	0	0	0	0	0	0	0	0	0	1	0	0	0	1	1	1	0
CA	0	0	0	0	1	-2	-1	-2	0	0	1	0	NA	2	0.5	0	1	0	0	0	0	0	NA	NA	1	0	1	0	1	0	1	1	0	0	1	0	0	0	0	0	0	0	1	1	0	1	0	0	0
CA	0.5	0	0	-1	1	0	-1	-2	0	0	1	0	NA	2	1	1	1	0	1	0	1	0	NA	NA	1	0	0	0	1	1	0	1	0	0	0	0	0	1	0	1	0	1	0	1	0	1	0	0	0
CA	0.5	0	1	0	1	1	-1	-2	0	0	1	0	NA	2	1	1	1	0	1	0	1	0	NA	NA	1	0	0	0	1	0	0	1	0	0	0	0	0	0	1	0	0	1	0	1	0	0	0	0	0
CA	0	NA	NA	NA	-2	NA	NA	-2	0	0	0.5	0	NA	2	0	1	1	1	1	0	0	0	0.5	1	0	0	1	0	1	1	1	1	0	0	1	1	0	1	0	0	0	1	1	1	0	0	0	0	1
PW	0.5	NA	2	0	0	-2	2	2	1	1	NA	0	NA	1	1	1	1	1	1	0	1	1	1	1	1	0	0	1	1	0	0	1	0	0	0	0	1	1	1	1	0	0	0	0	0	1	1	1	0
CA	0	0	-2	0	-2	0	-2	-2	0	0	1	0	NA	0	1	0	0	0	1	0	0	0	NA	1	0	0	0	0	1	0	0	0	0	0	0	0	0	0	0	0	0	0	0	1	0	1	1	0	0
CA	0	-2	1	0	-1	0	0	-1	0	0	1	1	1	NA	0	1	1	0	1	0	1	0	1	1	1	0	1	0	1	0	1	0	1	0	1	0	0	0	1	0	0	1	1	0	0	0	0	0	0
CP	0.5	0	1	0	1	1	-1	-1	0.5	0	1	0	NA	1	0.5	0	1	1	1	0	0	0	1	1	0	0	0	0	1	1	1	1	0	0	1	0	1	0	0	1	0	1	0	0	0	1	0	0	0
CP	0.5	0	2	0	0	-1	0	-2	0	0	0.5	1	0.5	NA	0.5	1	1	1	1	1	1	0	NA	0.5	1	0	0	1	1	0	0	1	0	0	0	1	0	1	0	0	0	1	0	1	0	0	0	0	0
CP	1	2	2	2	1	1	-1	2	1	1	NA	1	1	NA	1	1	1	0	1	0	1	0	1	1	1	0	1	1	1	1	1	1	1	0	1	0	0	1	1	1	0	1	1	1	0	0	0	0	0
CP	1	2	-2	0	-1	-1	0	1	0	0	1	0	NA	0	1	1	0	0	0	1	1	1	1	1	1	0	1	1	1	1	1	1	0	1	0	0	0	0	0	1	0	1	0	1	1	1	1	0	1
DB	1	0	2	-2	0	0	-2	2	1	1	NA	0	NA	1	1	0	1	0	1	0	0	0	1	1	1	0	1	0	1	1	1	1	0	0	1	1	1	1	1	1	0	0	0	0	0	0	0	0	0
DB	1	0	2	-2	0	2	1	2	1	1	NA	0	NA	-1	1	0	0	1	0	0	0	0	1	1	1	0	0	0	1	0	1	0	0	0	1	0	1	1	1	1	0	1	0	1	0	1	0	1	0
PW	1	2	2	1	1	1	-1	2	1	1	NA	1	1	NA	1	1	1	0	1	0	1	1	1	0.5	0	0	1	1	0	0	1	1	0	0	1	1	0	0	1	1	0	0	1	1	0	1	0	0	1
CA	0.5	-1	0	2	1	0	-2	-2	0	0	1	0	NA	2	0.5	1	1	0	1	0	1	0	0.5	0.5	1	0	0	0	1	0	0	0	0	0	0	0	0	1	0	0	0	1	0	1	0	0	1	0	0
PW	1	NA	NA	NA	NA	NA	2	NA	1	1	NA	0	NA	2	1	0	1	0	0	0	0	0	1	0.5	0	0	0	0	1	1	1	1	0	0	0	0	0	0	0	0	0	0	0	0	0	0	0	0	0
CP	0.5	0	-1	1	0	-1	-2	2	1	1	NA	0.5	NA	0	1	0	0	0	0	1	0	0	1	0.5	1	0	1	0	1	1	1	1	0	0	0	0	0	0	0	0	0	0	0	0	0	0	0	0	1
CP	0	0	1	1	0	1	-2	-1	0.5	0	0.5	1	0	NA	0.5	1	1	1	1	1	1	0	NA	0.5	1	0	1	0	1	0	1	1	0	0	1	0	0	0	0	0	0	0	1	1	0	1	0	0	1
PW	1	1	1	0	0	1	-1	2	1	1	NA	1	1	NA	1	0	0	1	1	0	1	0	1	0.5	1	0	0	0	0	1	0	1	0	0	0	1	0	0	0	0	0	1	0	1	0	0	1	0	0
DB	0	NA	NA	NA	NA	-2	NA	-2	0	0	0	0	NA	-1	0	0	0	1	1	1	1	0	1	0	0	0	0	0	0	0	0	0	0	0	0	0	0	0	0	0	0	0	0	0	0	0	0	0	0
PW	0	0	0	-2	0	-1	-2	2	1	1	NA	0	NA	1	1	0	0	0	1	0	0	0	1	0	1	0	1	0	0	0	1	0	0	0	1	0	0	0	0	0	0	1	0	1	1	0	0	0	0
CA	1	NA	NA	NA	1	NA	NA	NA	0.5	0	1	0	NA	2	1	1	1	0	1	0	1	0	0.5	1	1	0	0	0	1	0	0	0	1	0	0	0	1	0	0	0	0	0	1	0	0	0	0	1	0
DB	0	0	2	-2	0	0	-1	2	1	1	NA	0	NA	-1	0.5	0	0	1	0	0	1	0	1	1	0	0	0	1	0	0	0	1	0	0	0	1	0	0	0	0	0	0	0	0	0	1	0	0	0
DB	0.5	1	0	-2	-1	0	-1	2	1	1	NA	0	NA	-1	0.5	0	0	0	0	1	0	0	1	1	1	0	0	1	1	0	0	1	0	0	0	0	0	0	0	0	0	0	1	1	0	0	0	0	0
CA	0	0	2	-2	-2	-2	0	-2	0	0	1	0	NA	1	0	0	1	0	1	1	1	0	0.5	1	1	1	0	1	0	1	0	1	0	0	1	0	0	0	0	0	0	1	0	0	0	0	1	0	1
CA	0	NA	NA	NA	NA	NA	NA	-2	0	0	1	0	NA	2	0.5	1	1	0	1	0	1	0	NA	1	1	0	1	0	1	0	1	1	0	0	1	1	0	0	1	0	0	0	0	0	0	1	0	0	0
CP	0	0	1	-2	1	-2	-2	-2	1	0	NA	0	NA	2	1	0	1	0	1	1	1	0	1	1	0	0	1	1	0	1	1	1	0	0	0	0	0	1	0	1	1	1	1	1	0	0	0	0	1
CP	1	NA	2	NA	2	NA	NA	NA	0	0	0.5	0	NA	2	0.5	0	0	0	1	0	1	0	1	0.5	1	0	0	0	1	1	1	1	0	1	0	0	0	0	0	0	0	0	0	0	0	0	0	0	0
PW	0	NA	NA	NA	NA	NA	NA	NA	1	1	NA	1	0	NA	4	0	1	1	0	0	1	0	1	0.5	1	0	1	0	1	0	0	1	0	0	0	1	0	1	1	0	0	1	1	0	0	1	0	0	0
PW	1	1	0	1	1	1	-1	1	1	1	NA	1	1	NA	1	0	1	0	1	0	1	0	1	0.5	1	0	1	0	0	0	1	1	0	0	1	1	0	0	0	1	0	1	1	1	1	1	0	0	0
PW	0.5	0	2	0	2	1	0	2	1	1	NA	0	NA	2	4	0	1	0	1	0	1	0	1	0.5	1	0	1	0	1	0	1	1	0	0	1	0	0	0	1	1	0	0	0	0	0	1	0	0	0
PW	0.5	0	1	1	0	0	-2	2	1	1	NA	1	0	NA	1	0	0	0	1	0	1	0	1	0.5	0	0	0	1	0	1	0	1	0	0	0	1	0	1	0	1	0	1	0	1	0	0	0	0	0
CA	1	0	2	0	1	2	-1	-2	0	0	0	0	NA	2	0.5	0	0	0	0	0	1	0	0.5	1	1	0	0	1	1	0	0	1	0	0	0	1	0	0	0	1	0	0	0	1	0	1	0	0	0
CP	1	1	1	1	1	1	-1	1	1	1	NA	0	NA	2	1	1	1	0	1	0	1	0	1	1	1	0	0	0	0	0	0	1	0	0	1	0	0	0	0	1	0	1	1	0	0	1	0	0	0
CA	0	-1	-1	1	-2	-1	-2	-2	0	0	1	0	NA	2	0	0	1	0	1	0	1	0	0	1	1	0	1	0	1	0	1	1	1	0	1	0	0	0	1	0	0	0	1	1	0	0	0	1	0
DB	0.5	1	1	-1	1	2	-2	2	1	1	NA	1	1	NA	1	0	1	0	1	0	1	0	1	1	1	0	1	0	1	1	1	1	0	1	1	1	0	0	0	0	0	1	0	1	0	0	0	0	0
CP	1	2	2	0	2	2	0	1	1	1	NA	1	1	NA	0.5	0	0	0	1	0	0	0	1	1	1	0	1	1	1	0	1	1	1	0	0	0	1	1	1	1	0	0	0	1	0	0	0	0	0
CP	1	0	2	0	2	-1	-1	-2	0	0	1	0	NA	2	1	1	1	0	1	0	0	0	1	1	1	0	1	0	1	1	1	1	0	0	0	1	0	0	0	0	0	0	0	0	0	0	0	0	0
PW	0	2	2	0	0	0	-2	1	1	1	NA	0	NA	NA	NA	0	0	0	1	0	0	0	1	1	0	0	0	0	0	0	0	0	0	0	0	0	0	0	0	0	0	1	0	0	0	0	0	0	0
CP	1	2	1	2	0	0	0	-1	1	1	NA	1	0	NA	1	1	1	0	1	1	1	0	1	0.5	1	0	1	0	1	0	1	1	0	0	0	0	0	0	1	0	0	0	0	0	0	1	0	0	0
DB	1	0	2	-1	0	0	1	1	1	1	NA	0	NA	0	1	0	0	0	0	0	0	0	1	0.5	0	0	1	1	0	0	1	1	0	0	1	0	1	1	1	1	0	0	0	0	0	0	0	0	0
DB	0	0	2	-2	-2	-2	-2	2	1	1	NA	0	NA	1	0.5	0	1	0	0	0	0	0	1	1	0	0	0	0	0	0	0	0	0	0	0	0	0	0	0	0	0	0	0	0	0	0	0	0	0
DB	0	0	2	-2	-2	-2	0	2	1	1	NA	0	NA	1	1	0	1	0	0	0	0	0	1	1	1	0	1	1	1	1	1	1	0	0	1	1	1	0	0	1	0	0	0	1	0	0	0	0	0
CA	0.5	0	2	0	0	0	-1	-2	0	0	1	0	NA	2	0.5	1	1	1	1	0	1	1	0	1	1	0	0	0	1	0	0	1	1	0	0	0	0	0	0	0	0	0	1	1	0	1	1	0	0
CP	0	NA	NA	NA	-2	-2	-2	NA	1	1	NA	0	NA	NA	NA	0	1	0	0	0	0	0	1	0.5	1	0	1	1	0	0	0	1	0	0	0	1	0	0	0	0	0	0	0	0	0	1	0	0	0
CP	0.5	0	1	1	1	0	-1	1	1	1	NA	0	NA	1	0.5	0	1	0	0	0	0	0	1	1	1	0	1	0	1	0	1	1	1	0	0	1	0	0	0	0	0	0	0	0	0	1	0	0	0
CA	0.5	0	2	1	0	0	0	-2	0	0	1	0	NA	2	0.5	0	0	0	0	0	0	1	NA	NA	1	0	1	1	1	0	1	1	0	0	0	1	1	1	1	1	0	1	1	1	0	0	0	0	1
CA	0.5	NA	NA	NA	NA	NA	NA	NA	0	0	NA	NA	NA	NA	NA	0	0	0	1	0	0	0	NA	NA	0	0	0	0	0	0	0	0	0	0	0	0	0	0	0	0	0	0	0	0	0	0	0	0	0
DB	1	0	0	-2	1	2	-2	2	1	1	NA	0	NA	1	1	0	1	0	1	0	0	0	1	1	1	0	1	0	1	1	1	0	0	0	0	0	0	1	1	0	0	0	0	0	0	0	0	0	0
PW	0.5	2	2	1	1	1	-2	2	1	1	NA	1	1	NA	1	1	1	0	1	0	1	0	1	1	1	0	1	1	1	1	1	1	0	0	1	1	0	1	1	1	0	1	0	0	0	0	0	0	0
CA	0	0	2	0	1	1	-2	-2	0	0	1	0	NA	2	1	1	1	0	1	0	1	0	NA	1	1	0	0	0	1	0	0	0	0	0	0	1	0	1	0	1	0	1	0	0	0	1	1	0	0
PW	0.5	2	2	0	2	1	-1	2	1	1	NA	1	1	NA	1	0	0	0	0	0	1	0	1	0.5	1	0	1	1	1	1	1	1	0	0	1	1	1	1	1	1	1	1	0	0	0	0	0	0	1
CP	0	0	2	2	0	0	-1	-1	0	0	0.5	0	NA	2	1	0	0	0	1	0	0	0	0	0.5	0	0	1	0	0	0	0	1	0	0	0	1	0	0	0	1	0	1	0	0	0	1	0	0	0
DB	0	0	2	-2	0	-2	-1	0	1	1	NA	0.5	NA	0	1	0	0	1	1	1	1	1	1	1	0	0	0	0	0	0	0	0	0	0	0	0	0	0	0	0	0	0	0	0	0	0	0	0	0
CP	0	0	2	1	1	2	-2	-2	0	0	1	0	NA	2	1	1	1	0	1	0	1	0	1	0.5	0	0	1	0	1	0	1	1	0	0	1	0	1	1	0	0	1	1	0	1	0	1	0	0	0
DB	0	1	2	-2	0	0	-1	2	1	1	NA	0	NA	-1	0	0	0	0	0	0	1	0	1	1	1	0	1	1	1	0	1	1	0	0	1	0	0	0	1	0	0	0	0	0	0	0	0	0	0
DB	0	-1	2	-2	-2	-2	0	1	1	1	NA	0	NA	-1	0	0	0	0	0	1	0	1	1	1	1	0	1	0	1	0	1	1	0	0	1	1	0	0	0	0	0	0	0	0	0	1	0	0	0
DB	0	1	2	-2	-1	-2	-2	2	1	1	NA	0	NA	-1	0.5	0	0	0	0	1	0	0	1	1	1	0	1	0	1	0	1	1	0	0	1	1	0	0	1	1	0	0	1	0	0	1	0	0	0
PW	1	2	2	0	2	2	0	2	1	1	NA	0	NA	0	1	0	0	0	0	0	1	0	1	0.5	1	0	1	0	1	0	1	1	0	1	0	0	0	0	1	1	0	1	1	1	1	1	0	0	0
DB	0.5	-1	0	-2	-2	1	-2	2	1	1	NA	0	NA	-1	0.5	0	1	1	0	1	0	1	1	1	1	0	1	1	1	0	0	1	0	0	0	1	1	0	0	1	0	1	0	1	0	1	1	0	0
CA	0.5	0	2	-1	0	0	-1	-2	0	0	1	0	NA	1	0.5	1	0	1	0	0	1	0	NA	NA	1	0	0	0	0	0	0	1	0	0	0	0	1	0	0	1	0	0	0	0	0	0	0	1	0
CP	1	2	2	2	2	2	0	2	1	1	NA	0	NA	2	1	1	1	1	1	0	1	0	1	1	1	0	1	0	1	1	1	1	1	0	1	0	0	0	1	0	0	1	0	0	0	0	0	0	0
CP	0	0	1	-2	0	0	-2	-2	0	0	1	0	NA	2	1	1	1	0	1	1	1	0	NA	1	1	0	0	0	1	0	0	1	0	0	0	0	0	0	0	0	0	0	0	0	1	1	1	0	0
PW	0	0	2	-1	-2	-2	-1	2	1	1	NA	0	NA	0	1	0	0	0	0	0	1	0	1	0.5	1	0	1	0	1	0	1	0	1	0	1	0	1	0	1	0	0	1	1	0	0	0	0	0	0
CA	0	-1	1	-1	-1	-1	-1	-2	0	0	1	0	NA	0	0	0	1	1	0	1	1	1	0.5	0.5	1	0	0	1	0	0	1	1	0	0	0	0	0	0	0	1	0	0	0	1	0	1	0	0	1
CA	0	NA	NA	NA	NA	NA	NA	-2	0	0	1	0	NA	2	0.5	1	1	0	1	0	1	0	0	1	1	0	1	0	1	1	1	1	0	0	1	0	0	0	1	0	0	1	1	0	0	0	0	0	0
CP	1	1	1	1	0	0	0	2	1	1	NA	0	NA	2	1	1	0	0	1	0	1	0	1	0.5	0	0	1	0	0	0	1	0	0	0	0	0	0	0	1	0	0	0	1	0	0	0	0	0	0
CP	0	-1	-2	NA	-2	NA	-1	-2	0	0	1	0	NA	2	0.5	1	1	0	1	1	0	0	0.5	0.5	1	0	1	1	1	0	0	1	0	0	0	1	1	1	0	0	1	1	0	0	0	0	1	1	0
CA	1	0	2	0	2	-2	-1	-2	0	0	1	0	NA	2	1	1	0	1	1	0	1	0	NA	1	1	0	1	1	1	1	1	1	0	0	0	1	1	0	0	0	1	1	1	1	0	0	0	0	0
CP	1	0	1	0	2	1	0	0	0	0	1	0	NA	2	1	1	1	0	1	0	0	0	1	1	0	0	1	1	1	0	1	1	0	0	0	1	0	0	0	1	0	0	0	1	0	0	0	0	0
CA	0	0	-1	1	0	0	-1	-2	0.5	0	1	0	NA	2	1	1	1	0	1	0	0	0	1	1	1	0	1	1	1	0	1	1	0	0	0	1	0	0	0	0	0	0	0	0	0	1	0	0	0
PW	0	-1	1	-1	-1	1	-2	2	1	1	NA	0	NA	1	0	0	1	1	1	0	0	0	1	1	1	0	1	0	1	1	1	1	0	0	1	1	0	1	0	0	0	1	1	0	0	1	0	1	0
DB	1	0	1	-2	-1	-1	0	2	1	1	NA	0	NA	1	1	0	0	0	0	1	0	0	1	1	1	0	0	0	1	1	0	0	0	0	0	0	1	0	0	1	0	1	0	1	0	1	0	0	0
DB	0.5	0	2	-1	0	1	0	2	NA	0	NA	NA	NA	NA	NA	0	0	1	1	1	1	0	1	1	1	0	1	1	1	0	1	1	0	0	1	1	0	0	0	1	0	0	0	0	0	0	0	0	0
CA	0.5	NA	2	NA	2	NA	NA	-2	0	0	1	0	NA	0	0.5	0	0	0	0	0	1	0	NA	1	1	0	1	1	1	1	1	1	0	0	0	1	0	1	1	1	0	1	0	0	0	0	0	0	0
CA	0	-1	0	0	-1	0	-1	-2	0	0	1	0	NA	2	1	0	1	0	0	0	0	0	0.5	0.5	1	0	0	1	1	0	0	1	0	0	0	0	0	1	0	1	0	1	0	1	0	1	1	0	0
PW	0	1	1	0	-1	-1	-2	2	1	1	NA	1	0	NA	4	0	1	0	1	0	1	0	1	0.5	1	0	1	0	0	0	1	1	0	0	1	1	0	0	0	0	0	0	1	0	0	0	0	0	0
CP	0	0	2	0	-1	-1	-2	-2	0	0	1	0	NA	2	0.5	0	1	0	1	0	1	0	1	0.5	1	0	1	0	0	0	0	1	0	0	0	0	0	0	0	0	0	0	0	0	0	1	0	0	0
DB	1	1	1	-1	2	2	-2	2	1	1	NA	0	NA	1	1	0	0	0	0	0	1	0	1	1	0	0	1	1	0	1	1	1	0	0	0	0	0	1	1	1	0	1	1	1	0	1	0	1	1
CA	0.5	0	0	1	1	0	-2	-2	0	0	1	0	NA	2	1	1	1	0	1	0	1	0	0	1	1	0	0	0	1	0	1	1	0	0	0	1	1	0	0	1	0	0	0	1	0	1	0	0	0
DB	0	1	2	-2	-2	-2	-2	2	1	1	NA	0	NA	1	0.5	0	0	1	0	1	0	1	1	1	0	0	1	1	0	0	1	1	0	0	1	1	0	0	0	0	0	0	0	0	0	1	0	0	0
PW	0.5	2	2	2	2	2	0	2	1	1	NA	1	1	NA	1	1	1	0	1	0	1	0	1	1	0	0	1	1	0	0	1	1	0	0	0	1	0	0	0	1	0	1	1	1	0	0	0	0	0
DB	1	0	2	0	2	1	0	2	1	1	NA	0	NA	1	1	1	1	1	1	1	1	1	1	1	0	0	1	1	0	1	1	0	0	0	1	0	1	1	1	1	0	0	0	0	0	0	0	0	0
DB	1	1	2	0	1	-2	-1	0	1	1	NA	0	NA	0	1	0	1	0	0	0	0	0	1	0.5	0	0	0	1	0	0	0	1	0	0	0	0	0	1	0	0	0	1	0	0	0	0	0	0	1
PW	0	0	1	-1	-1	-1	-1	1	1	1	NA	1	0	NA	1	0	1	1	0	0	1	0	1	1	0	0	1	0	0	1	1	0	0	0	0	1	0	0	0	0	0	0	0	0	0	0	0	1	0
PW	1	-1	2	-2	0	1	-2	2	1	1	NA	0	NA	1	1	0	1	0	1	0	1	0	1	0.5	1	0	1	0	1	1	1	1	0	0	0	0	1	0	1	0	0	1	1	1	0	0	0	0	0
CA	1	NA	2	NA	NA	NA	NA	NA	0	0	1	0	NA	2	1	0	0	0	1	0	0	0	0	1	1	0	1	1	1	0	1	1	0	0	1	1	1	0	1	0	0	0	0	0	0	0	0	0	0
CA	0	NA	NA	NA	NA	NA	NA	-2	0	0	0	0	NA	-1	0	1	1	1	0	1	1	1	NA	1	1	0	1	0	1	0	1	1	0	0	1	0	0	0	1	0	0	0	1	0	0	1	0	0	0
CP	0.5	NA	NA	NA	NA	NA	NA	0	0	0	0	0	NA	0	0.5	0	0	0	0	0	0	0	1	0.5	0	0	0	0	0	0	0	0	0	0	0	0	0	0	0	0	0	0	0	0	0	0	0	0	0
DB	0.5	-2	2	-2	0	-2	0	2	1	1	NA	0	NA	0	1	0	0	1	0	0	0	0	1	0.5	1	0	1	0	1	0	1	1	1	0	1	1	1	0	1	0	0	0	1	0	0	1	0	0	0
DB	1	NA	2	NA	NA	NA	NA	NA	NA	0	NA	NA	NA	NA	NA	0	0	1	1	1	1	0	1	0.5	0	0	0	1	0	0	1	1	0	0	0	1	0	1	1	1	0	1	1	1	0	1	0	0	0
PW	1	1	2	1	1	1	-2	2	1	1	NA	1	1	NA	1	1	1	0	1	0	0	0	1	0.5	1	0	1	1	1	1	1	1	0	0	1	1	1	0	1	1	0	1	1	1	0	0	0	0	0
DB	1	2	2	NA	NA	NA	NA	2	1	1	NA	1	0	NA	1	0	0	1	0	1	0	1	1	1	0	0	0	1	0	0	0	1	0	0	0	1	0	1	0	0	0	1	0	0	0	0	0	0	0
DB	0.5	0	1	-2	-1	-2	-1	2	1	1	NA	0	NA	1	0.5	0	1	1	0	0	1	1	1	1	0	0	0	1	1	0	0	1	0	0	0	1	0	0	0	0	0	1	0	0	0	1	1	0	1
CP	1	2	2	2	2	2	0	2	1	1	NA	1	1	NA	1	1	1	0	1	0	1	0	1	1	1	1	1	1	1	1	1	1	0	0	1	1	0	1	1	1	0	1	1	0	0	0	0	0	1
CP	1	0	2	0	1	-2	1	-2	0	0	1	0	NA	2	0.5	0	0	1	1	1	0	0	1	1	0	0	1	0	0	0	1	1	0	0	1	1	0	0	1	1	0	0	0	1	0	1	0	0	0
DB	0.5	2	1	-2	0	1	-1	2	1	1	NA	0	NA	1	1	0	1	1	0	1	1	0	1	1	1	0	1	0	1	0	1	1	0	0	0	0	0	0	0	0	0	0	0	0	0	0	0	0	0
CP	1	NA	NA	NA	2	NA	NA	NA	0	0	NA	NA	NA	NA	NA	0	0	0	1	0	0	0	0	0.5	0	0	0	0	0	0	0	0	0	0	0	0	1	1	1	1	0	0	0	0	0	0	0	0	0
PW	0.5	1	2	1	1	1	0	2	1	1	NA	0.5	NA	2	1	1	0	0	1	0	1	0	1	0.5	1	0	1	1	1	0	1	1	0	0	1	1	0	1	1	1	0	1	0	0	0	0	0	0	0
CA	0	0	1	1	-1	-1	-2	-2	0	0	1	0	NA	2	0.5	0	1	0	0	0	0	0	NA	1	1	0	0	0	1	0	0	0	0	0	0	0	0	0	0	0	0	0	1	0	0	1	1	1	0
PW	1	2	1	1	-1	0	0	2	1	1	NA	1	1	NA	1	1	1	0	1	0	1	0	1	1	1	0	1	1	1	0	0	0	1	0	1	1	1	0	0	0	0	1	0	0	0	1	0	0	1
CA	0	-1	1	0	1	0	-2	-2	0	0	1	0	NA	1	0	0	1	0	0	0	0	0	1	1	1	0	1	1	1	0	1	1	0	0	1	1	0	1	1	0	0	0	0	0	0	0	0	0	0
CA	0	1	2	1	1	1	0	-2	0	0	1	0	NA	2	1	1	1	0	1	0	1	0	1	1	1	0	1	0	1	0	1	0	0	0	1	0	1	0	1	0	1	0	1	1	0	1	0	1	0
DB	0	-1	1	-2	-2	-2	-2	2	1	1	NA	0	NA	-2	0.5	0	0	1	0	1	0	0	1	0.5	1	0	0	1	1	0	0	1	1	0	0	1	1	0	0	0	1	0	0	0	0	1	1	1	0
CA	0	0	2	0	-1	1	-1	-2	0	0	1	0	NA	1	0.5	0	1	1	1	0	1	0	1	1	1	0	1	0	1	1	1	1	0	0	1	1	0	1	1	0	0	1	1	0	0	0	0	0	0
DB	0	0	1	-1	0	1	-2	2	1	1	NA	0	NA	1	1	0	1	0	1	0	1	0	1	0.5	1	0	0	0	1	1	1	1	0	0	0	0	0	0	1	1	1	0	0	1	0	0	1	0	0
CP	1	0	2	-1	0	-2	0	-2	0	0	1	0	NA	2	0.5	0	1	0	1	0	1	0	1	0.5	1	0	1	1	1	1	1	1	0	0	0	1	1	0	0	1	0	0	0	1	0	1	0	0	0
CA	1	0	2	2	2	0	2	-2	0	0	1	0	NA	2	1	1	1	0	1	0	0	0	1	1	1	0	1	1	1	1	1	1	0	1	1	1	1	1	1	1	1	0	1	0	0	0	0	0	0
DB	0	-1	2	-2	1	-1	-2	2	1	1	NA	0	NA	-1	1	0	1	0	0	1	0	0	1	1	1	0	1	1	1	0	1	0	0	0	1	1	0	0	0	0	0	1	0	0	0	1	0	1	0
CA	0	NA	NA	NA	NA	NA	-1	NA	0	0	1	0	NA	2	0.5	1	1	1	1	1	1	0	NA	1	1	0	1	0	1	1	1	1	0	0	0	1	0	0	0	0	0	1	0	0	0	1	0	0	0
PW	0	0	2	-2	0	1	-2	2	1	1	NA	0	NA	-1	4	0	0	0	1	0	1	0	0.5	0.5	1	0	1	0	1	0	1	1	1	0	1	0	0	0	0	0	0	0	1	0	0	1	0	0	0
CA	0	NA	NA	NA	NA	NA	-1	NA	0	0	0	0	NA	-1	1	0	0	1	0	0	0	0	0	0	0	0	0	0	0	0	0	0	0	0	0	0	0	0	0	0	0	0	0	0	1	1	1	1	0
CP	0	0	-1	-2	-2	-2	-2	-2	0	0	1	0	NA	1	0.5	0	0	0	1	0	0	0	1	1	1	0	1	0	1	1	1	1	1	0	0	1	0	1	0	1	0	0	0	0	0	0	0	0	0
CP	0	0	1	1	-1	1	-2	2	1	1	NA	1	0	NA	1	0	0	1	1	0	1	0	1	1	0	0	1	0	0	0	1	1	0	0	1	1	0	0	0	0	0	0	0	0	1	1	1	1	1
CP	0	2	1	2	-1	0	-2	1	1	1	NA	0.5	NA	1	1	0	0	0	1	0	1	0	1	1	1	0	1	0	1	0	1	0	0	0	1	0	0	0	0	1	0	1	0	1	0	0	0	0	0
CP	0	0	2	0	-1	-1	0	-2	0	0	1	0	NA	1	1	0	0	0	1	1	0	0	1	1	1	0	1	1	1	1	1	1	0	0	0	1	0	1	0	0	0	1	0	1	0	0	1	0	0
DB	1	1	1	0	1	1	-1	2	1	1	NA	0	NA	1	1	0	1	0	1	1	1	0	1	1	1	0	1	1	1	1	1	1	0	0	0	0	0	1	0	1	0	0	0	0	0	0	0	0	0
DB	1	2	2	-1	0	1	-1	2	1	1	NA	1	1	NA	0.5	0	1	0	1	0	1	1	1	1	1	0	1	0	1	1	1	1	0	1	1	1	1	1	0	1	0	1	0	1	0	0	0	0	0
DB	0	0	2	-2	0	-2	-2	2	1	1	NA	0	NA	1	1	0	1	1	1	0	1	0	1	1	0	0	0	0	1	1	1	1	0	0	0	0	0	0	0	0	0	0	0	0	1	1	1	1	0
DB	0	-2	2	-2	0	-2	-2	2	1	1	NA	0	NA	-1	0.5	0	1	0	1	1	0	0	1	1	1	0	1	0	1	1	1	1	0	0	1	0	1	0	1	0	0	0	1	0	0	1	0	1	0
DB	0	0	0	-2	0	0	-2	0	1	1	NA	0	NA	-1	1	0	0	1	0	0	0	0	1	1	1	0	0	0	0	0	0	1	0	0	0	1	1	0	0	0	0	0	1	0	0	0	1	0	0
PW	1	0	2	NA	2	1	0	2	1	1	NA	0.5	NA	1	1	0	0	1	1	0	1	0	1	1	1	0	1	0	1	0	1	0	0	0	0	1	0	0	1	1	1	0	1	0	0	1	0	0	0
PW	0.5	-1	2	-2	0	0	-1	2	1	1	NA	0	NA	1	4	0	0	0	0	0	1	0	1	1	1	0	0	0	1	0	0	0	0	0	0	0	0	0	1	0	0	0	0	0	0	1	0	1	0
PW	0	2	2	2	2	2	-2	2	1	1	NA	1	1	NA	1	0	1	1	1	0	1	0	1	0.5	0	0	0	0	0	0	0	0	0	0	0	0	0	0	0	0	0	0	0	0	0	0	0	0	0
DB	0.5	1	1	-1	0	0	-1	2	1	1	NA	0	NA	1	1	0	1	1	1	0	1	0	1	0.5	1	0	0	0	1	0	0	1	0	0	0	0	0	0	0	0	0	0	0	1	0	0	1	0	0
PW	1	0	1	0	1	-1	-1	2	1	1	NA	1	0.5	NA	4	0	0	0	1	0	1	0	1	0.5	0	0	1	0	0	0	1	1	0	1	0	1	0	0	1	0	0	1	1	0	0	1	0	0	0
DB	0	0	1	-2	-2	-2	-2	1	1	1	NA	0	NA	1	1	0	0	1	0	0	0	1	1	0.5	1	0	0	0	1	0	0	0	0	0	0	0	0	0	1	0	0	0	1	0	0	1	0	0	0
CP	1	2	2	2	2	2	-2	1	1	1	NA	0	NA	1	1	1	0	0	1	1	1	0	1	1	1	0	1	0	1	0	1	0	0	0	1	0	1	0	1	0	0	0	1	1	0	1	0	1	0
DB	0.5	-1	2	-2	0	2	1	2	1	1	NA	0	NA	-2	0.5	0	0	1	0	1	0	0	1	0.5	1	0	0	0	1	0	0	1	0	0	0	0	1	0	0	0	1	0	0	0	0	1	1	0	0
DB	0	-1	1	-2	1	1	-1	2	1	1	NA	0	NA	0	0.5	0	0	1	0	1	0	0	1	0.5	0	0	1	0	0	0	1	1	0	0	0	0	0	0	1	1	0	0	0	0	1	1	0	0	1
PW	1	2	2	0	1	-1	2	2	1	1	NA	1	0	NA	1	0	1	0	1	0	1	0	1	0.5	1	0	1	0	1	0	1	1	0	0	1	1	0	0	1	0	0	1	1	0	0	1	0	1	0
DB	0	0	1	-2	-2	2	-2	1	1	1	NA	0	NA	-1	0.5	0	1	1	1	0	0	1	1	0.5	1	0	0	1	1	1	1	1	1	0	1	1	1	0	0	0	1	0	0	0	0	1	1	0	0
DB	0	-1	2	-2	-1	0	-1	2	1	1	NA	0	NA	0	1	0	1	0	1	0	1	0	1	0.5	1	0	1	1	1	1	1	1	1	0	1	1	0	0	0	0	0	0	0	0	0	0	0	0	1
CP	0	0	2	-2	-2	-2	-2	-2	0	0	1	0	NA	1	1	1	1	1	1	1	1	1	0.5	1	1	0	1	0	1	0	1	1	0	0	0	0	1	0	0	0	0	1	0	1	0	1	0	0	0
CP	0	NA	NA	NA	NA	NA	0	NA	0	0	1	0	NA	2	1	1	1	0	1	1	1	0	1	1	1	0	1	0	1	0	1	1	0	0	0	0	1	0	0	0	0	0	0	1	0	1	0	0	0
CA	1	0	2	1	1	1	-2	-2	0	0	1	0	NA	2	1	1	1	1	1	1	1	0	0.5	1	1	0	1	0	1	0	1	1	1	0	1	1	1	1	1	1	0	1	1	0	0	1	0	0	0
CP	0	0	0	0	1	0	-1	-2	0	0	1	0	NA	2	0.5	1	1	0	1	0	1	0	0.5	1	1	0	1	0	1	0	1	1	0	0	0	1	1	0	1	1	0	1	0	1	0	1	0	0	0
CP	1	0	2	0	2	2	2	-1	0	0	1	0	NA	2	1	0	1	0	1	0	1	0	1	1	0	0	1	0	0	0	0	1	0	1	0	0	0	0	0	1	0	1	0	0	1	0	0	0	0
PW	0	0	2	-2	-1	0	-2	2	1	1	NA	1	0	NA	4	0	0	1	0	1	0	0	1	1	1	0	1	0	1	0	1	0	0	0	0	1	0	0	1	0	0	0	1	0	0	1	0	1	0
CA	1	0	2	1	1	0	-1	-2	0	0	1	0	NA	2	1	1	1	0	1	0	1	0	1	1	1	0	1	1	1	0	1	1	0	0	1	1	1	1	1	1	0	1	0	1	0	1	0	0	0
PW	1	0	2	-1	1	1	0	2	1	1	NA	1	0	NA	1	0	1	1	1	0	1	0	1	1	1	0	1	0	1	0	1	0	0	0	1	1	1	1	0	0	0	1	0	0	0	0	0	0	0
CA	0	0	1	2	0	-2	-2	-2	0	0	1	0	NA	2	0	1	1	0	1	1	1	0	1	1	1	0	0	1	1	1	1	1	0	0	0	1	1	1	0	1	0	1	0	1	0	1	1	1	0
DB	0	0	2	-2	1	-2	-2	2	1	1	NA	0	NA	1	1	0	1	1	1	1	1	0	1	0.5	1	0	0	0	1	1	0	0	0	0	0	0	1	0	0	0	1	1	0	0	0	1	1	1	0
CA	0	0	2	2	-1	0	-2	-2	0	0	1	0	NA	2	0.5	1	1	0	0	1	1	0	0	1	1	0	0	1	1	0	0	1	0	0	0	1	0	0	0	0	0	1	0	0	0	1	1	1	0
CA	0.5	0	-1	1	1	0	-2	-2	0	0	1	0	NA	2	1	1	1	0	1	0	0	0	NA	1	0	0	0	0	0	0	0	0	0	0	0	0	0	0	0	0	0	0	0	0	0	0	0	0	0
CA	0	0	1	1	-1	1	-1	-2	0	0	1	0	NA	2	0	1	1	0	1	0	1	0	0.5	1	1	0	1	0	1	0	1	1	1	0	1	0	1	0	1	0	0	0	1	0	1	1	1	1	0
CA	0	0	1	0	1	0	-2	0	0	0	1	0	NA	2	1	0	1	0	1	0	1	0	NA	1	1	0	0	0	1	1	1	1	1	0	0	1	0	0	0	0	0	0	0	0	0	1	1	0	0
CA	0	-1	2	2	-2	0	-1	-2	0	0	1	0	NA	2	0.5	0	0	0	1	0	0	0	0.5	0.5	1	0	0	0	1	0	0	0	0	0	0	1	0	1	0	0	0	0	1	0	0	1	0	0	0
DB	0.5	0	2	-1	0	-1	-1	2	1	1	NA	0	NA	1	1	0	1	0	1	1	1	0	1	0.5	1	0	0	1	1	1	1	1	0	0	0	0	1	1	1	1	0	1	1	1	0	1	1	1	0
DB	0.5	0	2	-2	0	0	0	2	1	1	NA	1	0	NA	0.5	0	0	1	0	0	0	1	1	1	1	0	0	0	1	0	0	1	1	1	0	1	0	0	0	0	0	0	0	0	0	1	0	1	0
DB	0	1	2	-2	-1	1	-2	2	1	1	NA	0	NA	-2	0.5	0	0	1	0	1	0	0	1	0.5	1	0	1	0	1	0	1	1	0	0	1	1	1	0	0	0	0	0	1	0	0	1	0	0	0
DB	0	0	0	-2	-1	-2	-2	2	1	1	NA	0	NA	0	1	0	1	1	0	1	0	1	1	0.5	0	0	1	0	0	0	1	1	0	0	1	1	0	0	0	0	0	0	1	1	1	1	0	0	0
CA	0	0	2	0	1	0	-1	-2	0	0	1	0	NA	2	0.5	1	1	1	1	0	1	0	1	1	1	0	1	0	1	0	1	1	0	0	1	0	0	0	0	0	0	0	0	0	0	1	0	1	1
CP	1	1	2	1	0	-1	-1	2	1	1	NA	1	1	NA	1	1	1	0	1	1	1	0	1	1	1	0	1	0	1	0	1	0	1	0	1	1	0	0	0	0	0	1	1	1	0	1	0	0	0
CP	0.5	2	2	2	-1	0	-1	2	1	1	NA	1	1	NA	1	1	0	0	1	0	1	0	1	1	1	1	1	1	1	1	1	1	0	0	1	1	0	0	0	0	1	1	1	1	0	0	0	0	0
DB	0.5	0	2	-1	2	1	-1	0	1	1	NA	0	NA	1	1	0	1	0	1	0	1	0	1	1	1	0	1	0	1	1	1	1	0	0	1	1	1	1	1	1	0	0	1	1	0	0	0	0	0
DB	0.5	-1	2	-2	2	1	-1	2	1	1	NA	0	NA	-1	1	0	0	1	0	0	0	0	1	1	1	0	0	0	1	0	1	1	0	0	1	1	0	0	1	1	0	0	1	0	0	1	0	0	0
DB	0	-1	1	-2	0	1	-2	2	1	1	NA	0	NA	-1	1	0	1	1	0	0	0	0	1	1	1	0	1	0	1	0	1	1	0	0	1	1	1	0	1	1	0	1	1	1	0	1	0	1	0
PW	0	0	1	-1	-1	-1	-1	-2	0	0	1	1	0.5	NA	1	0	0	1	0	0	1	0	1	1	1	0	0	0	1	0	0	0	0	0	0	1	1	0	0	0	0	1	0	0	0	0	0	1	0
CA	0	0	0	0	0	0	-2	-1	0	0	1	0	NA	2	0	1	1	0	1	0	1	0	0	1	1	0	1	0	1	0	1	0	0	0	1	0	0	0	1	0	0	0	1	1	0	1	0	0	0
PW	0	0	1	-2	-1	-1	-2	2	1	1	NA	0	NA	1	1	0	1	1	1	0	1	1	1	1	1	0	1	0	1	1	1	1	1	0	1	0	0	0	0	0	1	1	0	0	0	1	0	1	0
PW	0.5	0	1	-1	-1	0	0	1	1	1	NA	0	NA	0	4	0	1	1	1	0	1	0	1	1	1	0	1	0	1	1	1	1	0	0	0	0	1	1	1	1	0	1	1	0	0	0	0	1	0
CP	0	0	1	-2	-1	1	-2	-2	0	0	1	0	NA	1	0.5	0	1	1	1	1	1	0	NA	1	1	0	0	0	1	0	1	1	0	0	0	1	1	0	0	1	0	0	0	1	0	1	1	0	0
DB	1	0	2	0	2	1	-2	2	1	1	NA	1	1	NA	1	0	1	0	0	0	1	0	1	1	1	0	1	0	1	1	1	1	1	1	1	1	1	1	1	1	0	1	1	0	0	0	0	0	1
CA	0.5	0	2	1	0	1	0	-2	0	0	1	0	NA	2	1	1	1	0	1	1	1	0	0.5	1	1	0	1	1	1	1	1	1	0	1	0	1	0	0	0	0	1	1	1	1	0	1	0	0	0
DB	0	0	0	-2	0	-2	-2	2	1	1	NA	0	NA	-1	1	0	0	0	1	1	0	0	1	NA	1	0	1	0	1	0	1	0	1	0	1	0	0	0	0	0	0	0	0	0	0	0	0	0	1
PW	0.5	0	1	-1	1	0	-2	0	1	1	NA	0	NA	1	1	1	1	0	1	0	1	0	1	NA	1	0	1	1	1	0	1	1	0	0	1	1	0	0	0	0	0	1	0	0	0	1	1	0	1
DB	1	0	2	0	1	2	0	-1	1	1	NA	0	NA	1	1	0	1	1	0	0	0	0	NA	NA	0	0	0	0	1	0	1	0	1	0	0	0	1	1	1	1	1	0	1	1	0	1	1	1	0
PW	1	NA	NA	NA	NA	NA	NA	NA	1	0	NA	NA	NA	NA	NA	1	1	0	1	1	1	0	NA	NA	0	0	0	0	0	0	0	0	0	0	0	0	0	0	0	0	0	0	0	0	0	0	0	0	0
CA	0.5	0	0	0	0	0	-2	-2	0	0	1	0	NA	1	0.5	0	0	1	0	1	1	0	NA	NA	1	0	0	0	1	0	0	0	0	0	0	1	0	0	1	1	0	0	0	1	0	1	1	1	0
CP	0	0	0	0	-1	0	-2	-2	0	0	1	0	NA	2	1	0	0	0	0	0	1	0	NA	NA	1	0	1	0	1	0	1	0	0	0	0	0	0	0	0	0	0	0	1	0	0	0	0	1	0
CP	0	1	-1	-2	-1	-2	-2	-2	0	0	1	0	NA	1	1	0	1	1	0	1	1	0	NA	NA	1	0	0	1	1	0	0	0	0	0	0	0	1	0	0	0	0	0	1	0	0	1	1	1	0
CA	0	NA	NA	NA	NA	NA	NA	NA	0	0	NA	NA	NA	NA	NA	1	1	0	1	0	1	0	NA	NA	1	0	1	1	1	1	1	1	1	1	1	1	0	0	0	0	0	0	1	0	0	0	0	0	0
PW	0	NA	NA	NA	NA	NA	-2	NA	0	0	1	0	NA	1	4	0	0	0	1	1	1	0	NA	NA	1	0	0	0	1	0	0	0	0	0	0	0	0	0	0	0	0	1	0	0	0	0	0	0	0
DB	0	-1	2	-2	-2	-2	2	2	1	1	NA	0	NA	1	0	0	1	0	0	0	0	0	1	NA	0	0	1	0	0	0	1	0	0	0	1	0	0	0	1	0	0	1	0	0	0	0	1	0	0
[truncated: 37 more columns]
