# Supplementary material for: The effectiveness of celebrities in conservation marketing
Source: PLoS One. 2017 Jul 7;12(7):e0180027. doi: 10.1371/journal.pone.0180027 (PMC5501471; doi:10.1371/journal.pone.0180027)
Supplement: S2 Data — (CSV) [file pone.0180027.s006.csv]

knowledge.ca	knowledge.db	knowledge.cp	knowledge.pw	care.ca	care.db	care.cp	care.pw	knew.ca	knew.db	knew.cp	knew.pw	statement.ca	statement.db	statement.cp	statement.pw	photo.ca	photo.db	photo.cp	photo.pw	profile.ca	profile.db	profile.cp	profile.pw	paid.ca	paid.db	paid.cp	paid.pw	choice_4	prefer	knew_of_support	statement_attention	photo	most_knowledgeable	dont_know_others	unaware_other_support	gender	age	home	education	employment	employer	charity_animals	charity_environmental	charity_international	charity_health	charity_education	charity_culture	charity_religious	charity_human
1	0	1	1	1	1	1	1	0	1	1	1	0	1	0	1	0	0	1	1	0	0	0	0	0	0	0	0	pw	1	1	1	1	0	0	0	male	16 - 24	major city	degree	employed	national government	1	1	0	0	0	0	0	0
1	0	0	1	1	0	0	1	0	0	0	1	1	0	0	0	0	1	0	1	0	0	0	0	0	0	0	0	ca	0	0	0	0	1	0	0	male	25 - 34	major city	degree	employed	profit	1	0	0	0	1	0	0	0
1	0	1	1	1	1	1	1	0	0	1	1	0	1	1	1	0	1	1	1	0	1	0	0	0	1	0	0	cp	0	0	0	0	0	0	0	female	55 - 64	country	degree	employed	non-profit	1	1	0	0	0	1	0	1
1	0	0	0	1	0	0	1	0	0	0	1	1	0	1	0	0	1	0	1	0	1	0	0	0	0	0	0	ca	0	0	1	0	1	0	0	male	45 - 54	city	degree	employed	non-profit	0	1	1	1	1	1	1	1
0	0	0	0	1	0	1	0	1	0	0	0	0	0	0	0	0	0	0	0	0	1	0	0	0	1	1	1	ca	0	0	0	0	1	0	0	female	35 - 44	town	degree	employed	non-profit	0	1	0	0	0	0	0	0
1	0	1	0	1	0	1	0	1	0	1	1	1	1	1	1	1	0	0	1	0	1	0	1	1	0	0	0	cp	1	1	0	0	1	0	0	female	16 - 24	country	degree	employed	profit	1	0	0	0	0	0	0	0
1	0	1	0	1	0	1	0	0	0	0	0	0	0	0	0	0	0	0	0	0	1	0	1	0	1	1	0	pw	0	0	0	0	0	0	0	male	25 - 34	major city	degree	employed	profit	0	0	0	0	0	0	0	0
0	0	1	1	1	1	1	1	0	0	1	0	0	0	0	0	0	0	0	0	0	0	0	0	0	0	0	0	cp	0	1	0	0	1	0	0	male	55 - 64	town	no degree	employed	self-employed	1	0	0	0	0	0	0	1
1	0	1	0	1	0	1	1	0	0	1	1	1	0	0	0	0	0	0	0	0	1	0	1	0	1	0	0	ca	0	0	0	0	1	0	0	male	35 - 44	major city	degree	employed	national government	1	1	1	0	1	1	0	0
0	0	0	0	0	0	0	0	0	0	0	0	0	0	0	0	0	0	0	0	0	0	0	0	0	0	0	0	NA	0	0	0	0	0	0	0	male	25 - 34	city	no degree	employed	national government	0	0	0	0	0	0	0	0
1	0	0	0	1	1	1	1	0	0	0	0	0	0	0	1	0	1	0	1	0	0	0	0	1	0	0	0	pw	0	0	1	1	0	0	0	female	25 - 34	city	degree	employed	non-profit	0	0	0	1	0	0	0	0
1	0	0	0	0	0	1	0	0	0	0	1	0	0	1	0	0	0	0	1	0	1	0	0	0	0	0	0	cp	1	0	1	0	1	0	0	female	16 - 24	village	degree	employed	non-profit	0	0	0	1	0	1	0	0
1	0	1	0	1	0	1	1	0	0	0	0	1	0	1	1	0	0	0	1	0	1	0	1	0	1	0	0	ca	0	0	1	0	1	0	0	female	25 - 34	major city	degree	employed	self-employed	0	0	0	0	0	0	0	0
0	0	0	1	0	0	0	1	0	0	0	0	0	0	0	1	0	0	0	0	0	1	0	0	0	1	0	0	pw	0	0	0	0	1	1	1	female	35 - 44	city	degree	employed	profit	1	1	1	0	0	1	0	0
0	0	0	0	0	0	0	0	0	0	0	0	0	0	0	1	0	1	1	0	0	0	1	1	0	1	0	0	cp	0	0	0	1	0	0	0	female	25 - 34	major city	degree	employed	profit	1	0	0	1	1	0	0	1
1	0	1	0	1	0	1	0	0	0	1	0	0	0	0	1	0	1	0	0	0	1	0	0	0	0	0	0	pw	0	0	1	0	0	0	0	female	25 - 34	major city	degree	employed	non-profit	0	0	0	1	0	1	0	0
0	0	1	0	0	0	1	1	0	0	0	0	0	0	0	1	0	0	0	1	1	1	1	0	0	1	0	0	pw	1	0	0	1	0	0	0	female	25 - 34	major city	degree	employed	profit	1	0	1	1	0	0	0	1
0	0	0	0	0	0	0	0	0	0	0	0	1	1	0	0	0	1	0	0	0	1	0	0	1	1	1	0	db	0	0	1	1	0	0	0	female	35 - 44	country	degree	employed	family or farm	0	0	0	0	0	0	0	1
1	0	1	0	1	0	1	0	0	0	1	0	0	0	0	0	0	1	0	1	0	1	0	1	1	1	1	0	db	1	0	0	1	0	0	0	female	16 - 24	town	degree	employed	non-profit	0	0	1	0	0	1	0	0
1	0	0	0	1	0	1	0	0	0	1	1	0	0	0	0	0	0	0	0	1	1	1	1	1	1	0	0	cp	0	0	0	0	0	0	0	male	35 - 44	country	degree	employed	national government	1	1	0	0	0	0	0	0
1	0	0	1	1	0	1	0	0	0	0	0	0	0	0	0	0	0	0	0	0	1	0	0	1	1	1	0	db	0	0	0	0	0	0	0	female	25 - 34	major city	degree	employed	non-profit	1	1	0	1	0	0	0	0
0	0	0	0	0	0	0	0	0	0	0	0	0	0	0	0	0	1	0	0	0	0	0	0	0	0	0	0	db	0	0	1	0	0	0	0	female	25 - 34	major city	no degree	employed	profit	1	0	0	0	0	0	0	1
1	0	0	1	1	0	1	1	0	0	0	0	1	1	1	1	0	1	0	1	0	0	0	0	0	1	1	0	pw	1	0	1	1	0	0	0	female	35 - 44	major city	degree	employed	profit	1	0	0	1	0	1	0	1
0	0	0	0	0	0	1	0	0	0	0	0	0	0	0	0	0	0	0	0	0	1	0	1	0	1	0	0	cp	1	0	0	0	0	1	0	female	45 - 54	major city	degree	employed	local government	0	0	1	0	0	0	0	1
0	0	1	0	1	1	1	1	0	0	0	0	0	0	0	0	0	0	0	0	0	0	0	0	0	0	0	0	db	1	0	0	0	0	0	0	male	25 - 34	major city	degree	employed	non-profit	0	1	1	1	0	0	1	1
1	0	1	0	1	1	1	0	0	0	1	0	1	0	0	0	1	0	0	0	0	0	0	0	0	0	0	0	cp	1	1	0	0	1	0	0	male	25 - 34	city	no degree	employed	profit	0	0	0	0	0	0	0	1
1	0	1	1	1	1	1	1	0	0	0	1	0	0	0	0	0	1	1	1	0	0	0	0	0	1	0	0	cp	1	0	0	0	1	0	0	male	35 - 44	city	degree	employed	non-profit	1	1	0	1	0	1	0	0
0	0	0	0	1	0	0	1	0	0	0	1	0	0	0	1	0	1	0	1	0	0	0	0	1	1	1	0	db	0	0	0	1	0	0	0	male	55 - 64	city	no degree	employed	prefer not to say	1	0	0	0	1	0	0	0
1	0	1	1	1	0	1	1	0	0	1	1	0	1	1	0	0	1	0	0	0	0	0	0	0	1	0	0	cp	0	0	0	0	1	0	0	female	35 - 44	village	degree	employed	non-profit	1	0	0	0	0	0	0	0
1	0	1	0	1	0	1	0	0	0	1	1	0	0	0	0	0	0	0	0	0	0	0	1	0	0	0	0	cp	1	0	0	0	0	0	0	male	25 - 34	city	degree	employed	local government	1	1	0	1	0	0	0	0
0	0	0	0	0	0	0	0	0	0	0	0	0	0	0	0	0	0	0	0	0	0	0	0	0	0	0	0	ca	0	0	1	0	1	0	0	male	25 - 34	city	no degree	employed	profit	1	0	0	0	0	1	0	0
1	0	1	0	1	0	1	1	0	0	1	1	0	0	0	0	0	0	0	0	0	1	0	0	0	1	0	0	cp	0	1	0	0	0	0	0	female	35 - 44	major city	degree	employed	profit	1	1	0	0	0	0	0	0
0	0	0	1	1	1	1	1	0	0	0	1	0	0	0	0	0	0	0	0	0	0	0	0	1	1	1	0	cp	0	0	0	1	0	0	0	female	55 - 64	village	degree	employed	non-profit	0	0	0	1	0	0	0	1
1	0	1	0	0	0	1	0	1	0	1	0	1	0	1	0	0	0	1	0	1	1	0	1	1	1	1	1	cp	1	1	1	1	1	1	1	female	25 - 34	town	degree	employed	non-profit	1	0	0	0	0	0	0	0
1	0	1	1	1	1	1	1	0	0	0	0	0	0	1	1	1	0	0	0	0	0	0	0	0	0	0	0	pw	0	0	1	0	0	0	0	male	35 - 44	town	degree	employed	non-profit	1	0	0	1	0	0	0	0
1	0	1	0	0	0	0	1	0	0	0	0	0	0	0	0	0	0	0	1	0	0	0	0	0	1	0	0	pw	1	0	0	1	0	0	0	female	25 - 34	major city	no degree	employed	profit	0	0	0	1	0	1	0	0
0	0	1	0	0	0	1	0	0	0	1	0	0	0	0	0	0	0	0	0	0	0	0	0	0	1	0	0	cp	0	0	0	0	1	0	0	female	55 - 64	major city	degree	employed	non-profit	1	0	1	1	0	0	0	1
0	0	0	0	0	0	0	0	0	0	0	0	0	0	0	0	0	0	0	0	1	1	1	1	0	1	1	0	db	0	0	0	0	0	0	0	male	45 - 54	country	degree	employed	profit	0	0	0	0	0	1	0	1
1	0	0	0	1	1	1	1	0	0	0	1	0	0	1	1	0	1	0	0	0	0	0	0	0	1	0	0	pw	0	1	1	0	0	0	0	female	25 - 34	major city	degree	employed	profit	0	0	0	0	1	0	0	0
0	0	0	0	0	0	0	0	0	0	0	0	0	0	0	0	0	1	0	0	0	0	0	0	0	0	0	0	db	0	0	0	0	0	0	0	female	35 - 44	major city	degree	employed	profit	0	0	0	1	0	0	0	1
1	0	1	1	1	1	1	1	0	1	1	1	0	0	0	0	0	1	0	1	0	0	0	0	0	0	0	0	db	0	0	0	0	0	0	0	male	25 - 34	major city	degree	employed	non-profit	1	1	1	0	0	0	0	0
0	0	1	1	0	0	1	1	0	0	1	0	0	0	1	0	0	0	1	1	0	0	0	0	1	1	0	0	cp	1	1	1	1	1	0	1	female	55 - 64	village	degree	employed	non-profit	1	0	0	0	0	0	0	0
1	0	1	0	1	0	1	1	0	0	1	1	0	0	0	0	0	0	0	0	0	1	0	1	0	1	0	0	ca	0	0	0	0	0	0	0	female	25 - 34	town	degree	employed	non-profit	1	0	1	0	0	1	0	0
1	0	1	0	1	0	1	1	0	0	0	0	1	0	0	1	0	1	0	1	0	1	0	1	0	1	1	0	ca	0	0	0	0	1	0	0	female	25 - 34	major city	no degree	employed	profit	0	0	0	1	0	1	0	1
1	0	1	1	1	1	1	1	0	0	0	0	0	1	0	1	0	1	0	1	0	0	0	0	0	1	0	0	db	1	0	1	1	0	0	0	female	25 - 34	city	degree	employed	profit	0	0	1	1	0	0	0	0
0	0	0	0	0	0	0	0	0	0	0	0	0	0	0	0	0	0	0	0	1	1	1	1	1	1	1	1	NA	0	0	0	0	0	0	0	male	35 - 44	major city	degree	employed	non-profit	0	0	0	0	0	0	0	0
1	0	1	0	0	0	1	0	0	0	1	0	0	1	0	0	0	1	0	0	0	1	0	1	0	1	0	0	db	1	0	0	1	0	0	0	female	25 - 34	town	degree	employed	non-profit	0	1	1	0	0	0	0	0
1	0	1	0	1	0	1	0	0	0	1	1	0	0	0	0	0	1	0	0	0	1	0	1	0	1	0	0	cp	1	0	0	0	1	0	0	male	35 - 44	major city	degree	employed	NA	1	1	0	0	0	0	0	0
1	0	1	1	1	0	1	1	0	0	0	0	0	1	0	1	0	0	1	1	0	1	0	1	0	1	0	0	cp	1	0	0	1	0	0	0	female	25 - 34	town	degree	employed	non-profit	0	1	1	0	0	0	0	0
1	0	1	1	1	1	1	1	0	0	1	1	0	1	1	1	0	1	1	1	0	1	0	0	0	1	0	0	cp	0	0	0	0	0	0	0	female	45 - 54	village	degree	employed	non-profit	1	0	1	0	0	1	0	0
1	0	1	0	1	1	1	0	0	0	1	1	1	0	1	0	0	0	0	0	0	0	0	0	0	0	0	0	cp	0	0	0	0	1	0	0	female	35 - 44	village	degree	employed	non-profit	1	0	0	0	0	0	0	1
0	0	1	0	0	0	1	0	0	0	1	1	0	0	0	1	0	1	1	0	0	1	0	1	0	1	1	0	pw	1	1	1	0	0	0	0	female	35 - 44	town	no degree	employed	profit	0	0	0	1	1	0	0	1
0	0	0	0	0	0	0	0	0	0	0	0	0	0	0	0	0	0	0	0	0	0	0	0	0	0	0	0	pw	0	0	0	0	0	0	0	female	55 - 64	city	degree	employed	local government	0	0	1	0	0	0	0	1
0	0	0	0	0	0	0	0	0	0	0	0	0	0	0	0	0	0	0	0	0	0	0	0	1	1	1	0	NA	0	0	0	0	0	0	0	male	35 - 44	major city	degree	employed	profit	0	0	0	0	0	0	0	0
0	0	1	0	0	1	1	1	0	0	0	0	0	1	0	1	0	1	0	1	0	1	0	0	0	1	1	0	cp	0	0	0	0	0	0	1	female	55 - 64	town	no degree	employed	profit	0	0	0	1	1	0	0	0
0	0	1	1	1	1	1	1	0	0	1	1	0	1	1	1	0	1	1	1	0	0	0	0	0	0	0	0	cp	0	1	1	1	0	0	0	female	45 - 54	city	degree	employed	profit	0	0	0	0	1	0	1	0
0	0	1	0	0	0	1	0	0	0	0	0	0	0	1	0	0	1	1	1	1	1	0	1	0	1	0	0	cp	1	0	1	0	0	0	0	female	25 - 34	city	no degree	employed	profit	0	0	1	1	0	0	0	0
1	0	0	0	1	1	1	1	0	0	0	0	0	0	0	0	0	0	0	0	0	0	0	0	0	0	0	0	cp	1	0	0	0	1	0	0	male	25 - 34	village	degree	employed	non-profit	1	0	0	0	0	0	0	0
0	0	0	0	0	0	0	0	0	0	0	0	0	0	0	0	0	1	0	1	0	1	0	0	0	1	0	0	ca	0	0	0	0	1	0	0	female	16 - 24	town	degree	employed	profit	0	0	0	0	0	0	0	0
1	0	1	1	1	0	1	1	0	0	1	0	0	0	1	0	0	1	1	1	0	1	0	0	1	0	0	0	cp	0	1	0	1	1	0	1	male	25 - 34	major city	no degree	employed	profit	1	1	0	0	0	1	0	0
0	0	0	0	0	0	0	0	0	0	0	1	0	0	0	0	0	0	0	0	0	0	0	0	0	0	0	0	NA	0	0	0	0	0	0	0	female	55 - 64	village	degree	employed	profit	1	1	1	1	0	1	1	1
1	0	1	0	0	0	0	0	0	0	0	0	1	0	0	1	0	1	0	1	0	1	0	0	0	0	1	0	ca	0	0	1	0	0	0	0	female	16 - 24	major city	degree	employed	non-profit	0	0	1	0	1	0	0	1
0	0	1	1	0	0	0	1	0	0	0	0	0	0	1	0	0	1	0	0	0	0	0	0	0	0	0	0	cp	0	1	0	0	1	0	0	female	65 - 74	city	degree	employed	national government	0	0	1	1	1	0	0	1
0	0	1	1	0	0	1	1	0	0	1	1	0	0	1	1	0	0	0	0	0	1	0	0	1	1	0	0	pw	1	1	0	0	0	0	0	female	35 - 44	village	degree	employed	profit	1	1	0	0	1	1	0	0
1	0	1	0	1	1	1	1	0	0	1	0	0	0	1	0	0	0	0	0	0	0	0	0	0	0	0	0	cp	0	1	0	0	0	0	1	female	25 - 34	major city	degree	employed	non-profit	1	1	0	0	0	0	0	0
0	0	1	0	0	0	1	0	0	0	0	0	0	0	0	0	0	0	0	0	0	1	0	0	0	1	0	0	cp	1	0	0	0	1	0	0	male	55 - 64	village	degree	employed	non-profit	1	1	0	1	0	0	0	0
0	0	1	0	0	1	1	1	0	0	1	1	0	1	1	1	0	1	1	1	0	0	0	0	0	0	0	0	pw	1	1	0	0	0	0	0	female	35 - 44	major city	degree	employed	non-profit	1	0	0	0	0	0	1	1
0	0	0	0	0	0	0	0	0	0	0	0	0	0	0	0	0	0	0	0	1	1	1	1	0	1	0	0	cp	0	0	1	0	0	0	0	female	25 - 34	city	degree	employed	profit	0	0	1	0	0	0	0	1
1	0	1	0	1	1	1	0	0	0	1	1	0	1	0	1	0	1	0	0	0	1	1	1	0	1	1	0	db	1	0	1	1	0	0	0	female	25 - 34	city	degree	employed	non-profit	1	0	0	0	0	1	0	0
0	0	0	1	0	1	0	1	0	0	0	0	0	0	0	1	0	1	0	0	0	0	0	0	0	1	1	0	pw	1	0	0	0	0	0	0	female	25 - 34	city	degree	employed	non-profit	1	0	0	0	0	0	0	0
0	0	1	0	0	0	1	1	0	0	1	1	0	0	1	0	0	0	1	0	0	1	0	0	0	1	0	0	cp	0	0	0	0	1	0	0	female	35 - 44	major city	degree	employed	non-profit	0	1	0	0	0	0	0	0
1	0	1	0	1	0	1	0	0	0	0	0	0	0	1	0	0	0	0	0	1	1	1	1	1	1	1	1	cp	0	0	0	0	0	0	1	female	35 - 44	town	degree	employed	non-profit	1	0	1	0	0	1	0	1
0	0	0	0	0	0	0	0	0	0	0	0	0	0	0	0	0	0	0	0	0	0	0	0	0	0	0	0	db	0	0	0	1	0	0	0	female	25 - 34	city	degree	employed	local government	0	0	0	0	0	1	0	0
1	1	1	1	1	1	1	1	0	1	1	1	0	1	0	1	0	1	1	1	1	1	1	0	0	1	0	0	pw	1	1	1	0	0	0	0	male	16 - 24	town	degree	employed	non-profit	1	1	1	0	1	0	0	0
1	0	0	0	1	1	1	1	0	0	0	0	0	0	0	0	0	1	0	1	0	0	0	0	0	0	0	0	pw	0	0	1	0	0	0	0	male	35 - 44	major city	degree	employed	profit	1	0	0	1	0	0	1	1
0	0	0	1	0	0	0	1	0	0	0	1	0	0	1	1	1	1	0	1	0	1	0	0	1	1	1	0	pw	0	1	1	0	1	0	1	female	55 - 64	town	degree	employed	profit	0	0	0	0	0	1	0	0
0	0	1	0	0	0	1	1	0	0	0	1	0	1	0	1	0	1	0	0	0	0	0	0	0	0	0	0	db	0	0	0	1	0	0	0	male	25 - 34	major city	degree	employed	profit	0	0	0	0	0	0	0	0
0	0	0	0	1	0	0	0	0	0	0	0	0	0	0	0	0	0	1	0	0	1	1	0	0	1	1	1	db	0	0	0	1	0	0	0	female	25 - 34	major city	degree	employed	non-profit	0	0	0	1	1	1	0	1
1	0	1	0	1	0	1	1	0	0	0	1	0	0	0	1	0	1	0	1	0	1	0	0	0	1	0	0	pw	0	1	1	0	0	0	0	female	45 - 54	village	degree	employed	non-profit	1	1	1	0	0	0	0	1
1	0	1	0	1	1	1	1	0	0	1	1	0	0	1	0	0	1	0	1	0	1	1	0	0	1	1	0	ca	0	0	1	0	1	0	0	female	16 - 24	major city	degree	employed	profit	1	0	0	0	0	0	0	1
0	0	0	0	0	0	0	0	0	0	0	1	0	0	0	0	0	0	0	0	0	0	0	0	0	0	0	0	NA	0	0	0	0	0	0	0	male	35 - 44	city	degree	employed	prefer not to say	0	0	1	0	0	0	0	0
1	0	1	0	1	0	1	0	0	0	1	0	1	0	1	0	1	0	1	0	0	1	0	0	0	1	0	0	cp	1	1	0	0	1	0	0	male	35 - 44	major city	degree	employed	profit	0	0	0	0	0	0	0	0
0	0	0	0	1	0	0	1	0	0	1	0	0	0	0	0	0	0	0	0	0	0	0	0	0	1	0	0	db	0	0	0	1	0	0	0	female	25 - 34	city	degree	employed	non-profit	1	0	0	1	0	0	0	1
1	0	1	1	1	1	1	1	0	0	0	0	0	0	0	0	0	1	1	1	0	0	0	0	0	1	0	0	cp	0	0	0	1	1	0	0	female	25 - 34	town	degree	employed	non-profit	0	0	0	1	1	0	1	0
1	0	0	0	1	0	0	1	0	0	0	0	1	1	1	1	0	0	0	0	0	1	1	1	0	1	1	0	ca	0	0	0	0	1	0	0	female	25 - 34	city	degree	employed	national government	0	0	1	1	0	0	0	1
1	0	1	0	1	0	1	1	0	0	1	0	0	0	1	0	0	1	0	0	0	1	0	0	0	1	0	0	cp	0	1	0	0	1	0	1	female	16 - 24	city	degree	employed	profit	1	0	0	0	0	0	0	0
1	0	0	1	1	1	0	1	0	0	0	0	1	1	1	1	0	1	0	1	0	0	0	0	0	1	1	0	db	0	0	1	1	0	0	0	female	55 - 64	city	no degree	employed	non-profit	1	1	0	0	0	1	1	1
0	0	1	1	0	0	1	1	0	0	1	1	0	1	1	1	0	0	0	0	0	1	0	0	0	1	0	0	pw	0	1	0	0	0	0	0	female	35 - 44	town	degree	employed	non-profit	1	0	0	0	0	0	0	0
0	0	0	0	0	0	0	0	0	0	0	0	0	0	0	0	0	1	0	1	1	1	1	1	1	1	1	1	db	1	0	0	1	0	0	0	male	55 - 64	city	degree	employed	profit	0	0	0	1	0	0	0	1
0	0	0	0	0	0	0	0	0	0	0	1	0	0	0	0	0	0	0	0	1	1	1	1	0	1	1	0	pw	1	1	0	0	0	1	1	female	25 - 34	city	degree	employed	local government	1	0	1	1	0	1	0	0
1	0	1	1	0	0	1	1	0	0	1	1	0	0	1	1	0	1	1	1	0	1	0	0	0	1	0	0	pw	0	1	0	0	0	0	0	female	25 - 34	major city	degree	employed	non-profit	1	0	0	0	0	0	0	1
1	1	1	1	1	1	1	1	1	1	1	1	1	1	1	1	0	1	0	1	0	0	0	0	0	0	0	0	db	1	0	0	0	0	0	0	male	25 - 34	town	no degree	employed	non-profit	1	1	0	0	0	0	0	0
1	0	1	0	1	0	1	0	0	0	1	1	1	1	0	0	0	0	1	0	0	1	0	0	0	1	1	1	cp	1	1	0	0	1	0	0	female	25 - 34	city	degree	employed	profit	1	0	0	0	0	0	0	0
0	0	0	1	0	0	0	1	0	0	0	0	0	0	0	1	0	0	0	1	1	1	1	0	0	1	1	0	pw	1	0	0	0	0	0	1	male	25 - 34	major city	degree	employed	profit	1	0	0	0	0	1	0	0
1	0	0	1	1	1	1	1	0	0	0	0	1	0	0	0	0	1	0	1	0	1	1	0	0	1	1	0	pw	1	0	1	1	0	0	0	female	25 - 34	city	degree	employed	national government	0	0	0	0	0	0	0	0
1	0	1	0	1	1	1	1	0	0	0	0	0	0	1	1	0	1	0	1	0	1	0	0	0	0	0	0	cp	1	0	1	0	1	0	0	female	35 - 44	town	degree	employed	non-profit	0	0	1	1	0	1	0	0
1	0	1	1	1	0	1	1	0	0	1	1	0	0	1	0	0	1	0	0	0	0	0	0	0	1	0	0	cp	0	1	0	0	0	0	0	female	25 - 34	city	degree	employed	non-profit	0	0	0	0	0	0	0	1
0	0	0	1	0	0	0	1	0	0	0	0	0	1	0	1	0	1	0	1	0	0	0	0	0	1	0	0	db	1	0	0	1	0	1	0	female	45 - 54	town	no degree	employed	local government	0	0	0	0	0	0	0	0
0	0	1	0	0	0	1	0	0	0	0	0	0	0	1	0	0	1	1	0	1	1	0	1	0	1	0	0	cp	1	0	0	0	1	0	0	female	25 - 34	city	degree	employed	local government	0	0	0	0	0	0	0	1
1	0	1	1	1	1	1	1	0	0	1	1	0	1	0	1	0	1	0	0	0	1	0	0	0	0	0	0	db	0	0	1	1	0	0	0	male	16 - 24	town	degree	employed	non-profit	1	1	0	0	1	0	0	0
1	0	1	0	1	0	1	0	0	1	1	1	0	0	0	0	0	0	0	0	0	0	0	0	1	1	1	0	cp	0	1	0	0	0	0	0	female	16 - 24	town	degree	employed	non-profit	1	0	0	0	0	0	0	0
0	0	1	1	0	0	1	1	0	0	1	1	0	1	0	0	0	0	1	1	1	1	0	0	1	1	0	0	pw	1	1	1	1	0	0	0	female	25 - 34	town	no degree	employed	profit	1	0	0	1	0	0	0	0
0	1	0	1	1	1	0	1	0	0	0	0	0	0	0	1	0	1	0	1	0	0	1	0	0	0	1	0	pw	0	0	1	0	1	1	0	male	25 - 34	town	degree	employed	local government	0	0	0	0	1	0	0	0
1	0	1	0	1	0	1	0	0	0	0	0	0	1	0	1	0	1	0	1	0	0	0	0	1	1	1	1	pw	0	0	0	0	0	0	0	male	25 - 34	major city	degree	employed	profit	0	1	1	1	0	0	1	1
1	0	1	0	1	1	1	0	0	0	0	0	0	1	1	1	0	1	1	1	0	0	0	0	0	1	0	0	cp	0	0	0	0	1	0	0	male	25 - 34	city	degree	employed	non-profit	0	0	0	0	0	0	1	0
1	0	1	1	1	1	1	1	0	0	0	0	0	1	1	1	0	0	1	0	0	0	0	0	0	0	0	0	db	1	0	0	0	0	0	0	female	35 - 44	town	degree	employed	profit	1	1	1	1	1	1	0	1
1	0	1	0	1	0	1	0	1	0	1	0	0	0	1	0	0	1	1	1	1	1	1	1	0	0	0	0	cp	0	0	0	0	1	0	0	male	25 - 34	city	no degree	employed	non-profit	1	0	0	0	1	0	0	0
0	0	1	1	0	0	1	1	0	0	1	1	0	0	1	0	0	1	0	0	0	1	0	0	0	1	0	0	cp	0	1	0	0	1	0	0	female	45 - 54	town	degree	employed	national government	1	1	0	0	0	0	0	0
0	0	0	0	1	0	0	0	0	0	0	0	0	0	0	0	0	0	0	1	0	1	0	0	0	0	0	0	pw	1	0	1	1	0	0	1	female	25 - 34	major city	degree	employed	profit	0	0	0	0	1	0	0	0
1	1	1	1	1	1	1	1	0	0	1	0	0	1	1	0	0	1	1	0	0	0	0	0	0	0	0	0	db	0	0	0	0	0	0	0	male	35 - 44	city	degree	employed	local government	1	1	0	1	1	0	0	0
1	0	1	0	1	0	1	0	0	0	0	0	0	0	1	0	0	0	0	0	0	0	0	1	0	1	0	0	cp	1	0	0	0	0	0	0	male	35 - 44	town	no degree	employed	prefer not to say	1	0	0	0	0	0	0	0
1	0	1	0	0	1	1	0	0	0	1	1	1	0	0	1	0	0	0	0	0	0	0	0	0	0	0	0	db	0	0	1	1	0	0	1	female	25 - 34	major city	degree	employed	non-profit	1	0	1	0	0	1	0	0
0	0	0	1	0	0	0	1	0	1	0	1	0	0	0	1	0	0	1	0	0	0	0	0	0	1	0	0	pw	0	1	0	0	1	0	0	male	45 - 54	country	degree	employed	profit	0	0	0	1	0	1	0	1
1	0	1	0	1	1	1	1	0	0	0	0	0	0	0	0	0	1	0	1	0	0	0	0	0	0	0	0	NA	0	0	0	0	0	0	0	male	45 - 54	major city	no degree	employed	profit	0	0	0	0	0	1	0	0
0	0	1	0	0	0	0	0	0	0	0	0	0	0	0	0	0	1	0	1	0	0	0	0	1	1	1	0	db	0	0	0	1	0	0	0	female	25 - 34	major city	degree	employed	profit	0	0	0	1	0	0	0	1
1	0	1	1	1	1	1	1	0	0	0	0	0	0	0	0	0	0	1	1	0	0	0	0	0	1	0	0	cp	0	0	0	1	1	0	0	male	35 - 44	major city	degree	employed	profit	1	0	1	1	0	1	1	0
1	0	1	1	1	0	0	1	0	0	0	1	0	1	0	1	0	1	0	1	0	0	0	0	0	0	1	0	db	1	0	0	0	0	0	0	male	35 - 44	city	degree	employed	non-profit	1	0	0	0	0	0	0	0
1	0	0	0	1	0	1	1	0	0	0	1	0	1	0	1	0	1	0	0	0	1	1	1	0	1	1	0	pw	1	1	1	0	0	0	0	female	25 - 34	major city	degree	employed	profit	0	0	0	0	0	0	0	0
1	0	1	0	1	0	1	1	0	0	1	1	1	0	1	1	0	1	0	1	0	1	0	0	0	1	0	0	pw	0	1	0	1	0	0	0	female	25 - 34	town	degree	employed	non-profit	0	0	1	1	0	0	0	0
1	0	0	1	1	1	0	1	0	0	0	1	0	0	0	0	0	1	0	1	0	0	0	0	1	0	0	0	pw	0	1	0	1	0	0	1	female	25 - 34	major city	degree	employed	non-profit	0	1	0	0	0	0	0	0
1	0	1	0	1	1	1	1	0	0	0	0	0	0	0	0	0	0	1	0	0	0	0	0	0	1	0	0	cp	0	1	0	1	0	0	0	female	25 - 34	major city	no degree	employed	profit	0	0	0	1	0	0	0	1
0	0	1	1	1	0	1	1	0	0	1	1	0	1	1	1	0	1	1	1	1	1	0	0	0	1	0	0	db	0	0	0	1	0	0	0	female	25 - 34	country	degree	employed	non-profit	1	0	0	0	1	0	1	0
1	0	1	1	1	0	1	1	0	1	1	1	0	0	0	1	0	1	0	1	0	0	0	0	0	0	0	0	pw	0	1	0	0	0	0	0	female	25 - 34	major city	degree	employed	non-profit	1	1	0	0	0	0	0	0
1	0	1	1	1	0	1	1	0	0	1	1	1	0	1	1	0	1	0	1	0	0	0	0	0	1	0	0	pw	0	1	1	1	0	0	0	female	35 - 44	major city	degree	employed	profit	1	0	1	1	1	1	0	1
1	0	0	0	1	1	1	1	0	1	0	1	0	0	1	0	0	0	1	0	0	0	0	0	0	1	0	0	cp	0	0	1	0	0	0	0	female	25 - 34	country	degree	employed	non-profit	1	1	1	1	1	0	0	0
0	0	1	1	0	0	1	1	0	0	0	0	0	0	1	1	0	0	1	1	0	1	0	0	0	1	1	0	pw	1	0	0	1	0	0	0	female	25 - 34	city	degree	employed	profit	0	0	1	1	0	0	0	0
1	0	1	1	1	0	1	1	0	0	1	0	0	1	1	0	0	1	0	0	0	1	0	0	0	1	0	0	db	0	1	1	0	1	0	0	female	25 - 34	town	degree	employed	non-profit	1	1	0	1	0	1	0	1
1	0	1	0	1	0	1	1	0	0	1	1	1	0	0	0	0	0	1	0	0	1	0	0	0	0	0	0	cp	0	0	0	0	1	0	0	female	16 - 24	village	degree	employed	profit	1	1	0	0	0	0	0	0
1	0	1	0	0	0	1	1	0	0	1	0	0	0	1	0	0	0	1	1	1	1	1	1	1	1	0	0	cp	1	0	0	0	0	0	0	male	25 - 34	town	degree	employed	profit	1	1	0	0	0	0	0	1
1	0	1	0	1	0	1	1	0	0	1	0	0	0	0	1	0	1	1	1	1	1	1	0	0	1	0	0	pw	0	0	1	1	0	0	0	female	25 - 34	major city	degree	employed	profit	1	1	0	0	0	0	0	0
0	0	1	1	0	0	1	0	0	0	0	0	0	0	0	1	0	1	0	0	1	1	1	1	1	1	1	0	cp	0	0	0	0	1	0	0	female	25 - 34	major city	degree	employed	profit	0	0	0	0	0	0	0	0
1	0	0	1	1	0	0	1	0	0	0	0	0	1	0	0	1	0	0	0	0	1	1	0	0	1	1	0	db	0	0	1	0	0	0	0	female	55 - 64	town	degree	employed	local government	1	1	0	0	1	0	1	1
0	0	1	1	1	1	1	1	0	0	1	1	0	1	1	1	0	1	1	0	1	0	0	0	0	0	0	0	db	1	0	1	0	0	0	0	female	25 - 34	major city	degree	employed	non-profit	1	1	0	0	1	0	0	0
1	0	1	0	1	1	1	0	0	0	1	0	0	0	0	0	0	1	1	1	0	0	0	1	0	1	0	0	db	0	0	0	1	0	0	0	female	25 - 34	major city	degree	employed	profit	0	0	0	0	0	0	0	0
1	0	1	0	1	0	1	1	0	0	1	1	0	1	1	0	0	0	1	0	0	0	0	0	0	1	0	0	cp	1	1	1	0	1	0	0	female	55 - 64	major city	degree	employed	local government	1	1	1	0	1	0	0	0
0	0	0	0	0	0	1	0	0	0	1	0	0	0	0	0	0	0	0	0	0	1	0	1	1	1	1	0	cp	0	0	0	0	0	0	0	male	35 - 44	village	degree	employed	non-profit	0	0	0	0	0	0	0	0
1	0	1	0	1	0	1	0	0	0	1	0	0	0	0	0	0	0	0	0	0	0	0	0	0	1	0	0	cp	0	0	0	0	1	0	0	female	25 - 34	major city	degree	employed	profit	0	0	0	1	0	1	0	1
0	0	1	1	0	0	1	1	0	0	1	1	0	0	0	1	0	1	0	0	1	0	0	0	0	1	0	0	pw	0	0	1	0	0	0	0	male	25 - 34	city	degree	employed	profit	0	0	1	0	0	1	0	0
1	0	1	0	1	0	1	0	0	0	0	0	0	1	0	1	0	1	0	1	0	0	0	0	1	1	1	0	db	1	0	0	1	0	0	0	female	35 - 44	town	degree	employed	profit	0	0	0	0	1	0	1	0
1	0	1	0	1	0	1	1	0	0	0	1	0	0	0	0	0	0	0	1	0	0	0	0	0	0	0	0	cp	1	0	1	0	0	0	0	female	35 - 44	major city	degree	employed	non-profit	0	0	1	1	1	1	0	0
1	0	0	0	1	1	1	1	0	0	0	0	1	0	0	1	0	0	0	0	0	1	1	1	1	1	1	1	pw	0	0	0	0	0	0	0	female	25 - 34	city	degree	employed	non-profit	0	1	0	0	0	0	0	0
1	0	0	0	1	1	1	1	0	0	0	0	0	0	0	0	0	0	0	0	1	1	1	0	0	1	1	0	db	0	0	1	0	0	0	0	female	45 - 54	major city	degree	employed	non-profit	1	0	1	0	1	0	0	0
1	0	1	0	1	1	1	1	0	0	1	1	1	1	1	1	0	0	1	0	1	1	0	0	1	1	1	0	cp	0	1	0	1	0	0	0	female	16 - 24	city	degree	employed	non-profit	1	1	0	0	0	0	0	1
1	0	0	0	1	0	0	0	0	0	0	0	0	0	0	1	0	0	0	1	0	0	1	0	0	1	0	0	pw	0	0	1	1	0	0	1	female	55 - 64	major city	no degree	employed	profit	0	0	1	1	0	0	0	1
1	0	0	1	1	1	1	1	0	0	0	0	0	0	0	0	0	0	0	0	0	0	0	0	0	0	0	0	ca	0	0	0	0	1	0	0	male	25 - 34	town	degree	employed	profit	1	0	0	0	0	0	0	1
1	0	1	0	1	0	1	0	0	0	1	1	1	0	1	0	0	0	0	0	0	0	0	1	1	0	0	0	cp	1	1	0	0	1	0	0	male	35 - 44	major city	degree	employed	non-profit	1	0	1	0	0	0	0	0
0	1	0	0	0	0	0	1	0	0	0	0	0	0	0	0	0	1	0	1	1	0	0	0	1	1	0	0	db	0	0	0	1	0	0	1	female	25 - 34	town	no degree	employed	family or farm	0	0	0	0	0	0	0	0
1	0	1	0	1	0	1	0	0	0	1	0	0	0	0	0	0	1	1	0	0	1	0	1	0	0	0	0	cp	1	1	0	0	1	0	0	male	25 - 34	town	degree	employed	non-profit	1	1	1	0	0	0	0	0
1	0	0	0	1	1	1	1	0	0	0	1	0	0	1	0	0	0	1	1	0	1	1	0	1	1	1	0	pw	0	0	0	1	0	0	1	female	25 - 34	town	degree	employed	local government	0	1	0	1	1	1	0	1
1	0	1	0	1	0	1	1	0	0	0	0	0	0	1	0	0	0	1	0	0	0	0	0	0	1	0	0	cp	1	0	1	0	1	0	0	female	25 - 34	town	degree	employed	non-profit	1	1	1	0	0	0	0	1
1	0	1	0	1	0	1	0	1	0	1	0	1	0	1	0	0	0	0	0	0	1	0	1	1	0	1	0	cp	0	1	1	0	1	0	1	female	25 - 34	town	degree	employed	national government	0	0	1	0	0	0	1	1
1	0	1	1	1	0	1	1	0	0	0	0	0	0	0	0	0	1	0	1	0	0	0	0	0	0	0	0	pw	0	1	0	1	0	0	0	female	25 - 34	major city	degree	employed	profit	0	0	1	0	0	1	0	1
1	0	0	0	1	0	0	1	0	0	0	0	0	0	0	1	0	0	0	0	0	1	1	0	0	1	1	0	pw	1	0	1	0	0	0	0	female	35 - 44	country	degree	employed	profit	0	1	0	0	0	0	0	0
0	0	0	1	0	0	0	1	0	1	0	0	0	1	0	0	0	1	0	0	0	1	0	0	0	1	0	0	NA	0	0	0	0	0	0	0	female	55 - 64	town	degree	employed	profit	0	0	0	0	0	0	1	0
1	0	1	1	1	1	1	1	0	1	1	1	0	1	0	1	0	1	0	0	0	0	0	0	0	0	0	0	pw	0	0	0	0	0	0	0	male	35 - 44	town	degree	employed	non-profit	0	0	0	0	0	0	0	0
1	0	1	1	1	0	1	1	0	0	1	1	1	0	1	1	0	0	1	0	0	1	0	0	0	1	0	0	cp	0	1	1	1	1	0	0	female	35 - 44	major city	degree	employed	profit	1	0	0	0	1	0	0	0
1	0	1	0	1	0	1	0	0	0	0	0	0	1	0	1	0	1	0	1	0	1	0	1	0	1	0	0	db	0	0	0	1	0	1	0	female	25 - 34	major city	degree	employed	non-profit	0	0	0	0	0	0	0	1
0	0	1	1	0	0	1	0	0	0	1	1	0	0	1	0	0	1	0	0	1	0	0	0	0	0	0	0	cp	0	1	0	0	1	0	0	male	25 - 34	city	degree	employed	national government	0	0	0	1	1	0	0	0
1	0	1	0	1	1	1	1	0	0	0	1	0	1	0	1	0	1	0	1	0	0	0	0	0	1	0	0	pw	1	1	0	1	0	0	0	male	25 - 34	major city	degree	employed	profit	0	0	1	0	0	0	0	1
1	0	1	1	1	0	1	1	0	0	1	1	1	0	0	0	0	0	1	0	0	1	0	1	0	1	0	0	cp	0	1	0	0	1	0	0	male	25 - 34	city	degree	employed	profit	0	0	0	0	0	0	0	0
1	0	0	0	1	1	1	1	0	0	0	0	1	0	0	0	0	1	0	1	0	0	1	0	0	1	1	0	ca	0	0	1	0	1	0	0	male	35 - 44	major city	degree	employed	national government	1	1	0	1	1	0	0	0
1	0	1	0	1	1	1	1	1	0	1	1	0	0	0	0	0	0	0	0	0	1	0	0	0	1	0	0	pw	0	0	1	0	0	0	0	male	25 - 34	major city	degree	employed	non-profit	0	0	1	0	0	1	1	0
1	0	1	1	1	0	1	0	1	0	1	0	0	1	1	1	0	1	0	0	0	1	0	0	0	1	0	0	ca	0	1	1	0	1	0	0	female	25 - 34	major city	degree	employed	non-profit	1	0	0	0	0	0	0	0
1	0	1	0	1	0	1	1	0	0	0	1	1	0	0	1	0	1	0	1	0	1	0	0	0	1	0	0	ca	0	0	0	0	1	0	0	female	25 - 34	city	degree	employed	non-profit	0	0	0	0	1	1	0	0
0	0	1	0	0	0	1	0	0	0	0	0	0	0	1	0	0	0	1	0	0	0	0	0	0	1	0	0	cp	0	0	0	0	1	0	0	female	55 - 64	city	degree	employed	NA	0	0	0	0	1	1	0	0
1	0	1	1	1	1	1	1	0	0	0	0	0	0	0	0	0	1	1	0	0	0	0	0	0	0	0	0	cp	0	0	0	0	1	0	0	female	35 - 44	city	degree	employed	non-profit	1	0	0	0	1	1	0	0
0	0	1	0	1	1	1	1	0	0	1	1	0	0	1	1	0	1	0	1	0	0	0	0	0	1	1	0	db	0	0	0	1	0	0	0	male	35 - 44	city	degree	employed	local government	0	0	1	1	0	1	0	0
1	0	1	0	1	0	1	1	0	0	0	1	0	0	0	0	0	0	0	0	0	1	0	0	0	0	0	0	pw	0	1	0	0	0	0	0	female	35 - 44	town	degree	employed	profit	1	0	0	0	0	0	0	1
1	0	1	1	1	0	1	1	0	0	1	1	0	0	0	1	0	1	0	0	0	1	1	0	0	1	0	0	pw	1	0	0	0	0	0	0	male	55 - 64	major city	degree	employed	profit	1	1	1	1	1	1	0	1
1	0	0	0	1	0	1	1	0	0	0	1	1	0	0	1	0	1	0	1	0	0	0	0	0	0	0	0	pw	0	0	1	1	0	0	0	female	25 - 34	town	degree	employed	non-profit	1	0	0	0	0	0	0	0
1	0	0	0	1	0	1	1	1	0	0	0	0	0	0	0	0	0	0	1	0	1	0	1	0	1	0	0	db	0	0	0	0	0	0	0	female	45 - 54	country	degree	employed	non-profit	1	1	1	0	1	0	0	0
1	0	0	0	0	0	0	1	0	0	0	1	0	0	0	0	0	0	0	0	0	1	1	0	0	1	1	0	ca	0	0	0	0	1	0	0	female	35 - 44	city	degree	employed	NA	0	1	1	0	0	0	0	0
0	0	1	0	0	0	1	0	0	0	1	0	0	0	0	0	0	0	1	0	0	1	0	1	0	0	0	0	cp	0	1	0	1	1	0	0	female	55 - 64	town	degree	employed	national government	1	0	1	1	0	0	0	1
1	0	1	1	1	1	1	1	0	0	0	1	0	1	0	1	0	1	0	1	0	0	0	0	1	1	1	0	db	1	0	0	1	0	0	0	female	35 - 44	major city	degree	employed	profit	1	1	1	1	0	0	0	0
1	0	0	0	1	1	1	1	0	0	0	0	0	0	0	0	0	0	0	0	0	1	1	0	1	1	1	0	ca	0	0	0	0	1	0	0	male	55 - 64	city	degree	employed	profit	0	0	0	0	1	0	1	1
1	1	0	1	1	1	0	1	0	1	0	1	0	0	0	1	0	1	0	1	0	0	1	0	0	0	0	0	pw	0	1	0	0	0	0	0	female	45 - 54	major city	degree	employed	profit	1	1	1	0	0	1	1	1
1	0	1	0	1	0	1	0	0	0	1	1	1	0	1	1	0	0	1	1	0	1	0	0	0	1	0	0	cp	1	1	1	0	1	0	0	female	35 - 44	major city	degree	employed	profit	1	1	0	0	0	0	0	0
1	0	1	0	1	0	1	0	0	0	0	0	0	0	0	1	0	0	0	1	0	1	0	0	0	1	0	0	pw	0	0	1	0	0	0	0	female	25 - 34	city	degree	employed	profit	0	0	0	1	0	0	0	0
0	0	0	0	0	0	1	0	0	0	0	1	0	0	0	0	0	0	0	0	0	0	0	0	0	0	0	0	cp	0	0	0	1	0	0	0	female	16 - 24	town	degree	employed	non-profit	1	0	1	0	0	0	0	0
1	0	0	1	0	0	0	1	0	0	0	1	0	0	0	1	0	0	0	0	0	0	1	0	1	1	1	0	pw	0	1	0	0	0	0	0	female	35 - 44	town	degree	employed	profit	1	0	1	0	1	0	0	1
0	0	1	0	1	1	1	1	0	0	1	0	0	1	1	1	0	1	1	1	0	1	1	1	1	0	1	0	db	0	0	1	1	0	0	0	female	45 - 54	city	degree	employed	non-profit	1	1	1	1	1	1	1	1
1	0	0	0	1	0	1	1	1	0	0	1	1	1	1	1	0	1	1	0	0	0	0	0	0	0	0	0	cp	0	0	0	0	0	0	0	female	25 - 34	town	degree	employed	prefer not to say	1	0	0	0	0	0	0	0
1	0	1	1	1	0	1	1	0	0	0	0	1	0	1	0	0	0	0	0	0	0	0	0	0	0	0	0	pw	0	0	1	0	0	0	0	male	65 - 74	country	degree	employed	family or farm	1	1	1	0	0	1	0	0
0	0	0	1	0	0	0	1	0	0	0	1	0	0	0	1	0	0	0	1	1	1	1	0	1	1	0	0	pw	0	1	0	0	1	0	1	female	65 - 74	major city	degree	employed	national government	0	0	0	0	0	1	1	1
1	0	1	0	1	1	1	1	0	1	0	1	0	0	0	0	0	0	0	0	0	1	0	1	1	1	1	0	cp	0	0	0	0	0	0	0	female	25 - 34	village	degree	employed	non-profit	0	0	0	0	0	0	0	0
1	0	1	1	1	0	0	1	0	0	0	0	1	0	0	1	0	1	0	1	0	1	0	0	0	1	1	0	pw	1	0	0	0	0	1	0	female	16 - 24	city	no degree	employed	profit	1	0	0	1	0	0	0	0
1	0	1	0	0	0	1	0	0	0	1	0	0	1	0	1	0	0	1	0	0	1	0	1	1	0	1	0	cp	0	1	0	0	1	0	0	male	25 - 34	city	degree	employed	non-profit	1	0	0	0	0	0	0	0
1	0	0	0	1	0	0	0	0	0	0	1	0	1	0	0	0	1	0	0	0	1	0	0	0	1	0	0	db	0	0	1	1	0	1	0	female	25 - 34	city	degree	employed	profit	1	1	0	0	0	0	0	0
1	0	1	0	1	0	1	1	0	0	1	1	0	0	1	0	0	1	1	1	0	1	0	0	0	1	0	0	cp	1	0	1	0	1	0	0	female	25 - 34	city	degree	employed	national government	0	0	1	1	0	0	0	0
1	0	0	0	1	1	1	1	1	1	1	1	1	1	0	0	1	1	1	1	0	0	0	0	1	1	1	1	ca	0	0	0	0	1	0	0	female	25 - 34	city	no degree	employed	profit	1	0	0	1	0	1	0	1
0	0	0	1	1	1	1	1	0	0	0	1	0	0	0	0	0	0	1	0	0	0	0	0	0	0	0	0	pw	1	1	1	1	0	1	0	female	25 - 34	major city	degree	employed	profit	0	0	0	1	0	1	0	0
1	0	1	1	1	1	1	1	0	1	1	1	0	0	0	0	0	1	1	0	0	1	0	1	0	0	0	0	cp	0	0	0	0	0	0	0	male	35 - 44	city	degree	employed	profit	0	0	1	0	0	0	0	0
1	0	0	0	1	0	1	0	0	0	0	1	0	1	0	1	0	1	0	1	0	1	0	0	0	1	0	1	pw	0	0	0	1	0	0	0	female	25 - 34	major city	degree	employed	non-profit	0	0	0	0	0	0	0	0
1	0	1	0	1	0	0	0	0	0	0	0	0	0	0	0	0	0	0	0	0	0	0	1	0	0	0	0	ca	0	0	0	0	1	0	0	male	25 - 34	town	degree	employed	non-profit	0	0	0	0	0	0	0	0
1	0	1	1	1	0	1	1	0	0	1	1	0	1	0	1	0	1	1	1	0	1	1	0	1	1	1	0	db	0	0	1	1	0	0	0	female	55 - 64	village	degree	employed	non-profit	1	0	1	0	0	0	0	0
0	0	1	1	0	0	1	1	0	0	0	0	0	0	0	1	0	0	0	1	0	1	0	0	0	0	0	0	pw	0	0	0	0	0	1	0	female	25 - 34	village	degree	employed	profit	0	0	0	0	0	0	0	0
1	0	1	0	1	0	1	1	0	0	1	1	0	0	0	0	0	0	0	0	0	1	0	0	0	1	0	0	pw	0	0	0	0	0	0	0	female	25 - 34	major city	degree	employed	non-profit	0	1	0	0	0	0	0	0
1	0	1	0	1	0	1	1	1	0	1	0	1	1	1	1	0	0	0	0	0	1	1	1	0	1	0	0	pw	0	0	1	0	0	0	0	male	35 - 44	major city	degree	employed	profit	1	0	0	0	0	0	0	0
1	0	1	1	1	1	1	1	0	0	1	1	0	0	0	1	0	0	0	0	0	0	0	0	0	1	0	0	pw	0	1	1	0	0	0	0	female	45 - 54	town	no degree	employed	national government	1	0	0	0	0	0	0	0
1	0	1	1	1	1	1	1	0	0	0	1	0	1	1	1	0	1	1	1	0	1	0	0	0	1	0	0	cp	0	0	0	0	1	0	0	female	25 - 34	city	degree	employed	profit	1	0	0	0	0	0	0	0
0	0	0	0	1	0	0	0	0	0	0	0	0	0	0	0	0	0	0	0	0	0	0	0	0	1	1	0	pw	0	0	0	0	0	0	0	female	35 - 44	city	degree	employed	profit	0	0	0	0	1	0	1	1
0	0	0	0	0	0	0	0	0	0	0	0	0	0	0	0	0	0	0	0	0	0	0	0	0	0	0	0	pw	0	0	0	0	0	0	0	female	35 - 44	city	degree	employed	prefer not to say	1	0	0	0	0	0	0	0
0	0	0	1	0	0	0	1	0	0	0	1	0	0	0	1	0	0	0	1	1	0	0	0	0	0	1	0	pw	1	1	1	1	1	0	1	female	45 - 54	city	no degree	employed	profit	0	0	0	0	0	0	0	0
1	0	0	0	1	1	0	0	0	0	0	0	0	0	0	0	0	1	0	0	0	1	1	1	0	0	1	0	db	1	0	0	1	0	0	0	female	25 - 34	major city	degree	employed	profit	1	1	1	1	0	1	0	1
1	0	1	0	1	0	1	1	0	0	1	0	0	0	0	0	0	0	1	1	0	1	0	0	0	1	1	0	cp	0	0	0	1	0	0	0	female	25 - 34	major city	degree	employed	prefer not to say	0	0	1	0	0	1	0	1
1	0	0	0	1	1	0	1	0	0	0	0	0	1	0	1	0	1	0	1	0	1	0	0	0	1	0	0	db	0	0	0	1	0	0	0	female	45 - 54	major city	degree	employed	local government	0	0	0	0	0	1	1	1
1	0	0	0	1	0	0	1	0	0	0	0	0	0	1	0	0	1	0	1	0	0	0	0	0	1	1	0	cp	0	0	1	0	0	0	0	male	45 - 54	town	degree	employed	profit	1	1	1	1	1	1	0	1
0	0	1	0	1	1	1	1	0	0	1	1	0	1	0	0	0	1	1	1	0	0	0	0	1	0	0	0	cp	0	1	0	0	1	0	0	female	45 - 54	major city	degree	homemaker	NA	1	0	1	1	1	1	0	0
1	0	0	1	1	0	0	1	0	0	0	0	1	1	1	1	0	0	0	0	0	1	1	1	0	1	1	0	ca	0	0	0	0	1	0	0	female	25 - 34	major city	degree	homemaker	NA	1	0	1	1	0	1	0	1
0	0	0	0	1	0	0	0	0	0	0	0	0	0	0	0	0	0	0	1	0	1	1	0	0	0	0	0	pw	0	0	0	1	0	0	0	female	45 - 54	major city	degree	homemaker	NA	1	0	0	0	0	0	0	0
1	0	1	0	1	0	1	0	1	0	1	0	0	0	1	0	0	1	1	0	0	0	0	0	0	1	0	0	cp	0	0	1	0	1	0	0	female	25 - 34	town	no degree	homemaker	NA	0	0	0	0	0	0	0	0
0	0	0	0	1	1	1	1	0	0	1	0	1	0	0	1	0	1	0	0	0	1	0	0	0	0	0	0	pw	0	0	1	0	0	0	0	female	25 - 34	city	degree	homemaker	NA	1	0	0	0	0	0	0	1
1	0	0	1	1	0	0	1	0	0	0	1	0	1	0	0	0	1	0	1	0	0	0	0	0	0	0	0	pw	1	1	0	1	0	1	1	female	55 - 64	major city	degree	homemaker	NA	1	0	1	0	0	1	0	1
1	0	1	1	1	1	1	1	1	0	1	0	0	1	1	1	0	1	1	1	0	0	0	0	0	0	0	0	db	0	0	0	0	0	0	0	female	45 - 54	major city	degree	self employed	NA	1	1	1	1	0	0	0	1
1	0	1	1	1	1	1	1	0	1	0	0	0	0	0	1	0	1	0	1	1	1	1	0	1	1	1	0	pw	1	0	0	0	0	0	0	male	55 - 64	village	degree	self employed	NA	1	1	0	0	1	1	1	0
1	0	1	0	1	1	1	1	0	0	1	1	1	1	1	1	0	0	0	0	0	0	0	0	0	1	0	0	cp	0	1	0	0	1	0	0	male	45 - 54	country	no degree	self employed	NA	1	0	1	0	0	0	0	1
1	0	0	0	1	0	1	0	0	0	1	0	1	1	1	1	0	1	0	1	0	1	0	1	0	0	0	0	ca	0	0	0	0	1	0	0	female	35 - 44	city	degree	self employed	NA	1	0	1	1	0	0	0	0
0	0	1	1	0	0	1	1	0	0	1	1	0	0	1	1	0	0	1	1	0	1	0	0	1	1	0	0	pw	0	1	1	1	0	0	0	female	25 - 34	city	no degree	self employed	NA	1	1	0	1	1	0	0	0
1	0	0	0	1	0	0	0	0	0	0	0	0	1	0	0	0	1	0	1	0	0	1	0	0	0	1	0	db	1	0	1	1	0	0	0	female	45 - 54	major city	degree	self employed	NA	0	0	0	0	0	1	0	0
0	0	0	0	1	1	1	1	0	0	0	0	0	0	0	0	0	0	0	0	0	0	0	0	0	0	0	0	pw	0	0	0	0	0	0	0	female	55 - 64	town	no degree	self employed	NA	1	0	0	0	1	0	0	0
1	0	1	0	1	1	1	1	0	0	0	0	0	0	0	0	0	0	0	0	0	0	0	0	1	1	1	1	NA	0	0	0	0	0	0	0	female	55 - 64	city	degree	self employed	NA	0	0	0	1	0	1	0	1
1	0	1	0	1	0	1	1	0	0	1	0	0	0	0	0	0	0	1	1	0	1	0	0	1	1	1	0	pw	0	0	0	0	0	0	0	male	45 - 54	country	degree	self employed	NA	0	1	0	0	1	1	0	0
1	0	0	0	0	1	0	1	0	0	0	1	0	0	0	0	0	1	0	1	0	0	1	0	0	1	0	0	pw	0	1	0	0	0	0	0	male	65 - 74	country	no degree	self employed	NA	0	0	1	1	0	1	1	1
0	0	0	0	0	0	0	0	0	0	0	0	0	0	0	0	0	0	0	0	0	0	0	0	0	0	0	0	NA	0	0	0	0	0	0	0	male	35 - 44	town	degree	self employed	NA	0	0	0	0	0	0	0	0
1	0	1	0	0	0	1	0	0	0	1	0	0	0	0	0	0	1	0	1	1	0	0	0	0	1	0	0	cp	0	0	0	0	1	0	0	male	25 - 34	major city	degree	self employed	NA	0	0	0	0	0	1	0	0
1	0	0	0	1	0	0	0	1	0	0	0	1	0	0	0	0	0	1	0	0	0	0	1	0	1	0	0	ca	0	0	0	0	1	0	0	female	55 - 64	city	degree	self employed	NA	1	1	0	0	1	0	0	0
0	0	0	1	0	0	0	1	0	0	0	1	0	0	0	0	0	0	0	0	0	1	0	0	0	0	0	0	pw	0	1	0	0	1	0	1	female	65 - 74	major city	no degree	self employed	NA	1	1	1	1	1	1	1	1
1	0	0	1	1	0	0	1	0	0	0	0	0	0	0	0	0	0	1	1	0	0	0	0	0	1	0	0	pw	0	0	0	0	0	0	0	female	25 - 34	town	no degree	self employed	NA	0	0	1	1	0	0	0	0
1	1	0	1	0	1	0	1	0	0	1	0	0	0	0	0	0	1	0	0	0	0	1	0	1	0	0	0	db	1	0	0	1	1	0	0	male	35 - 44	village	degree	self employed	NA	1	0	0	0	0	0	0	0
1	0	1	0	1	0	1	1	0	0	1	1	0	0	1	0	0	0	0	0	0	1	0	0	0	1	0	0	cp	0	1	0	0	0	0	0	female	35 - 44	village	degree	self employed	NA	1	1	0	0	1	0	0	0
0	0	1	1	0	1	1	1	0	0	0	0	0	1	0	1	1	1	1	1	0	0	0	0	1	1	1	0	pw	0	0	0	0	0	0	0	male	65 - 74	country	no degree	self employed	NA	0	0	0	0	0	1	0	0
1	0	0	0	1	1	1	1	0	1	0	0	0	0	0	0	0	0	0	0	0	0	0	0	0	0	0	0	db	0	1	1	0	0	0	0	female	55 - 64	major city	degree	self employed	NA	1	1	1	0	0	1	0	0
1	0	1	0	1	0	0	1	0	0	0	1	0	1	1	0	0	1	1	0	0	1	0	0	0	1	0	0	cp	0	0	0	0	1	0	0	female	65 - 74	major city	degree	self employed	NA	1	1	0	0	0	1	0	0
1	0	1	0	0	0	1	1	0	0	1	1	0	0	0	1	0	1	1	1	1	1	0	0	0	0	0	0	cp	0	1	0	0	1	0	0	female	55 - 64	village	no degree	self employed	NA	0	0	1	1	0	0	0	1
1	0	1	0	1	0	1	1	0	0	1	0	0	0	1	1	0	0	0	0	0	1	0	0	0	1	0	0	pw	0	0	1	0	0	0	0	male	55 - 64	major city	no degree	self employed	NA	1	0	0	0	0	0	0	0
0	0	0	1	0	1	0	1	0	0	0	1	0	1	0	1	0	1	0	1	0	0	0	0	0	0	0	0	pw	0	1	0	0	0	0	0	male	55 - 64	1town	degree	self employed	NA	0	1	0	0	0	1	1	0
1	0	0	1	1	0	0	1	0	0	0	1	0	0	0	1	0	0	0	1	0	1	0	0	0	1	1	0	pw	0	1	0	0	0	0	0	male	45 - 54	country	degree	self employed	NA	1	0	0	0	0	0	0	0
1	0	0	0	0	0	0	1	0	0	1	0	0	0	0	1	0	1	1	0	0	1	0	0	0	1	0	0	cp	0	0	0	0	1	0	0	female	55 - 64	city	degree	self employed	NA	0	0	0	0	1	1	0	0
1	0	1	0	1	0	1	1	1	0	1	0	0	0	1	0	0	0	1	1	0	0	0	1	0	1	0	0	cp	1	1	0	0	1	0	0	male	25 - 34	major city	degree	self employed	NA	0	0	0	0	0	1	0	0
1	0	1	0	1	1	1	1	0	1	1	1	0	0	0	0	0	1	0	1	0	0	0	0	0	0	0	0	db	0	0	1	0	0	0	0	female	25 - 34	major city	degree	self employed	NA	1	1	1	0	1	1	0	0
1	0	1	1	1	0	1	1	1	0	0	0	1	1	1	1	0	0	0	1	0	0	0	0	0	1	1	0	pw	1	0	1	0	0	0	0	female	25 - 34	village	no degree	self employed	NA	0	1	0	1	0	0	0	1
1	0	1	0	1	1	1	1	0	0	0	1	0	0	0	0	0	0	0	0	0	0	0	0	0	1	0	0	pw	1	1	0	0	0	0	0	female	55 - 64	major city	degree	self employed	NA	1	0	1	1	0	0	0	1
0	0	0	0	0	0	0	0	0	0	0	0	0	0	0	0	0	1	0	0	0	0	0	0	0	0	0	0	db	0	0	0	1	0	0	0	male	55 - 64	town	degree	self employed	NA	0	0	0	0	0	0	0	0
1	0	1	0	1	0	1	1	0	0	0	0	0	0	1	0	0	0	0	0	0	1	0	0	0	1	0	0	cp	1	1	0	0	1	0	1	female	35 - 44	village	degree	self employed	NA	1	0	1	1	0	0	0	1
0	0	1	1	0	0	1	1	0	0	1	0	1	1	1	1	0	0	0	0	0	0	0	0	0	0	0	0	cp	0	1	0	0	0	0	0	male	35 - 44	city	degree	self employed	NA	0	0	0	0	0	0	0	1
0	0	0	0	0	0	0	0	0	0	0	0	0	0	0	0	0	0	0	0	0	0	0	0	0	0	0	0	NA	0	0	0	0	0	0	0	male	45 - 54	major city	degree	self employed	NA	1	0	1	0	0	0	0	0
1	0	1	1	1	1	1	1	0	0	1	1	1	0	0	1	0	0	0	1	0	0	0	0	0	0	0	0	pw	0	0	0	0	0	0	0	female	35 - 44	city	degree	self employed	NA	1	1	1	0	0	0	0	0
1	0	0	0	1	0	0	1	1	0	0	0	0	0	0	0	0	0	1	1	0	1	1	0	0	1	1	0	cp	0	0	1	1	0	0	0	female	45 - 54	town	degree	self employed	NA	1	1	1	1	1	1	1	0
1	0	1	1	0	0	0	1	0	0	0	1	0	0	0	0	0	0	0	0	0	1	0	0	0	0	0	0	pw	0	1	1	0	0	0	1	female	55 - 64	country	degree	self employed	NA	0	1	1	1	0	1	0	0
1	0	1	0	1	0	1	1	1	0	0	1	0	0	0	0	0	0	0	0	0	1	0	0	0	1	0	0	ca	0	1	0	0	1	0	0	female	35 - 44	country	degree	self employed	NA	1	1	1	0	0	0	0	1
1	0	1	1	1	0	1	1	0	0	0	1	1	1	1	1	0	1	1	1	0	0	0	0	1	1	1	0	pw	0	0	0	0	0	0	0	male	45 - 54	country	degree	self employed	NA	0	0	0	1	0	0	0	0
0	0	0	0	0	0	0	0	0	0	0	0	0	0	0	0	0	0	0	0	0	0	0	0	0	0	0	0	db	0	0	0	0	0	0	0	female	45 - 54	major city	no degree	self employed	NA	1	0	0	0	0	0	0	0
1	0	1	0	1	1	1	0	0	0	0	0	0	1	1	0	0	0	0	0	0	0	0	0	0	0	0	0	db	0	0	0	0	0	0	0	male	35 - 44	town	no degree	out of work	NA	0	0	1	0	0	1	0	1
1	0	1	1	1	1	1	1	0	0	1	1	0	1	1	1	0	1	0	0	0	0	0	0	0	0	0	0	pw	1	1	1	0	0	0	0	female	25 - 34	major city	degree	out of work	NA	0	1	0	0	0	1	0	0
1	0	0	0	1	0	0	0	0	0	0	1	0	1	0	1	0	1	0	0	0	1	1	0	0	0	0	0	db	0	0	0	1	0	1	0	female	25 - 34	city	degree	out of work	NA	1	1	0	0	0	0	0	0
1	0	1	1	1	1	1	1	0	0	1	1	1	1	1	1	1	1	0	0	0	0	0	0	1	1	1	1	ca	0	0	1	0	0	0	0	female	35 - 44	country	degree	out of work	NA	0	1	0	0	1	1	0	0
0	0	1	0	0	0	0	1	0	0	0	1	0	0	0	1	0	1	0	0	0	1	0	0	0	1	0	1	ca	0	0	1	0	0	0	0	female	35 - 44	village	degree	out of work	NA	0	0	0	0	0	0	0	0
0	0	0	0	0	0	0	0	0	0	0	0	0	0	0	0	0	0	0	0	0	0	0	0	0	0	0	0	NA	0	0	0	0	0	0	0	female	45 - 54	city	degree	out of work	NA	0	0	0	0	1	1	1	1
0	0	1	0	1	0	1	1	0	0	1	0	1	1	0	0	1	1	0	1	0	1	0	0	0	1	0	0	ca	0	0	0	0	0	0	0	male	25 - 34	village	degree	out of work	NA	0	0	0	0	0	0	0	0
1	0	1	1	1	0	1	1	0	0	1	0	0	0	1	0	0	0	0	0	0	0	0	0	0	1	0	0	cp	0	1	1	0	0	0	0	female	35 - 44	major city	degree	out of work	NA	1	0	1	0	0	0	0	0
1	0	1	0	1	0	1	1	0	0	1	1	0	0	0	0	0	0	0	0	0	1	0	0	0	1	0	0	ca	0	0	0	0	1	0	0	male	16 - 24	major city	degree	out of work	NA	1	0	0	0	0	0	0	0
1	0	1	0	1	0	1	1	0	0	1	1	0	0	1	1	0	0	1	0	0	1	0	0	0	1	0	0	cp	1	1	0	1	1	0	0	female	25 - 34	village	degree	out of work	NA	1	0	0	0	0	0	0	0
1	0	1	0	1	0	1	1	0	1	0	0	0	0	1	1	0	1	1	1	1	1	0	0	0	0	0	0	cp	0	0	1	0	1	0	1	male	55 - 64	major city	degree	out of work	NA	1	0	0	0	0	0	0	0
1	0	1	1	1	0	0	1	0	0	0	1	1	0	0	1	0	1	0	1	0	1	1	0	0	1	1	0	pw	0	0	0	0	0	0	0	female	25 - 34	major city	degree	out of work	NA	0	0	0	0	0	0	0	0
1	0	0	0	0	0	0	1	0	0	0	0	1	0	0	1	0	0	0	0	0	0	0	1	0	1	1	0	pw	0	0	0	0	1	0	0	female	25 - 34	major city	degree	out of work	NA	1	0	0	0	0	0	0	0
1	0	1	0	1	1	1	1	1	0	1	0	0	0	1	0	0	1	0	0	0	0	0	0	0	1	0	0	cp	0	0	1	0	1	0	0	female	65 - 74	major city	no degree	retired	NA	1	1	1	0	0	1	0	0
1	0	0	0	1	0	0	1	0	0	0	0	0	0	0	0	0	0	0	0	1	1	1	0	0	1	1	0	ca	0	0	0	0	1	0	1	female	55 - 64	major city	degree	retired	NA	1	0	0	1	0	1	1	0
1	0	1	0	1	0	1	0	1	0	1	0	1	0	1	0	0	1	1	0	0	0	0	0	0	0	0	0	cp	1	1	1	0	1	0	0	male	55 - 64	village	degree	retired	NA	0	1	0	0	1	0	0	0
1	0	0	1	0	0	1	1	0	0	0	0	0	0	0	1	0	0	0	1	0	1	0	0	1	1	1	0	pw	0	1	1	1	0	0	0	male	65 - 74	major city	no degree	retired	NA	1	0	1	0	0	1	0	0
1	0	1	0	1	1	1	1	0	0	1	0	0	0	1	0	0	1	1	0	0	0	0	0	0	0	0	0	cp	0	1	1	0	1	0	0	female	75 - 84	major city	no degree	retired	NA	1	1	1	1	0	0	0	1
0	0	1	0	0	0	1	0	0	0	0	0	0	0	1	0	0	0	1	0	0	0	0	0	0	1	0	0	cp	0	0	1	0	1	0	1	female	65 - 74	town	no degree	retired	NA	1	0	0	0	0	0	0	0
1	0	1	1	1	0	0	1	0	0	0	1	1	1	0	0	1	1	0	0	0	0	1	1	0	1	1	0	ca	0	0	1	1	0	0	0	female	65 - 74	major city	degree	retired	NA	0	1	0	0	0	1	0	0
1	0	1	1	1	1	1	1	0	0	0	1	1	0	0	0	1	1	1	1	0	0	0	0	0	0	0	0	ca	0	0	0	0	1	0	0	female	65 - 74	town	no degree	retired	NA	1	1	0	0	0	1	1	1
0	0	1	1	1	0	1	1	0	0	0	1	0	0	0	1	0	0	0	1	0	0	0	0	0	1	0	0	pw	0	1	0	0	0	0	1	female	65 - 74	village	degree	retired	NA	1	0	1	1	1	1	0	1
1	0	1	1	1	0	1	1	0	0	0	1	0	0	0	0	0	0	0	0	0	1	0	0	0	1	0	0	ca	0	0	0	0	1	0	0	male	65 - 74	town	degree	retired	NA	1	1	0	0	1	0	0	0
1	0	1	0	1	1	1	1	0	0	1	1	0	1	0	0	0	1	1	0	0	1	0	1	0	1	1	0	cp	0	0	0	1	0	0	1	female	55 - 64	country	degree	retired	NA	1	1	0	0	0	0	0	1
1	0	0	0	1	1	0	0	0	0	0	0	1	0	0	1	0	1	0	1	0	1	0	0	0	1	1	0	pw	0	0	1	1	0	0	0	female	55 - 64	city	degree	retired	NA	0	0	0	1	1	0	1	1
1	0	1	1	1	0	1	1	0	0	1	1	0	0	0	1	0	0	0	0	0	0	0	0	0	1	0	0	pw	0	1	0	0	0	0	0	female	65 - 74	city	no degree	retired	NA	1	0	0	1	0	1	0	1
1	0	1	1	1	1	1	1	0	0	0	1	0	1	1	1	0	1	0	0	0	0	0	0	0	0	0	0	pw	0	1	0	0	0	0	0	female	55 - 64	major city	degree	retired	NA	1	1	1	1	0	1	0	1
1	0	0	1	1	0	0	1	0	0	0	0	0	1	0	1	0	1	0	1	0	1	1	0	0	1	1	0	pw	1	0	1	1	0	0	1	female	55 - 64	major city	degree	retired	NA	0	0	0	1	0	1	0	0
1	0	1	0	0	0	1	1	0	0	1	1	0	0	0	0	0	0	1	0	0	0	0	0	0	1	0	0	cp	0	1	0	1	1	0	0	female	65 - 74	country	degree	retired	NA	0	1	1	1	0	1	0	0
1	0	1	0	0	0	0	1	0	0	0	0	0	0	0	0	0	0	0	0	0	1	0	0	0	1	0	0	NA	0	0	0	0	0	0	0	female	55 - 64	major city	degree	retired	NA	1	1	0	0	1	0	0	1
0	0	1	1	0	1	1	1	0	0	0	0	0	1	1	1	0	1	1	1	0	1	0	1	1	1	0	0	pw	0	1	0	0	0	0	0	female	55 - 64	village	degree	retired	NA	0	0	0	0	0	0	0	0
1	0	0	0	1	0	1	1	0	0	0	1	1	0	0	1	0	0	0	1	0	1	0	0	0	1	1	0	pw	0	1	0	1	0	0	1	female	55 - 64	town	no degree	retired	NA	0	0	1	1	0	1	0	0
0	0	1	1	0	0	1	1	0	0	1	1	0	0	0	0	0	0	0	0	0	1	0	0	0	1	0	0	cp	0	1	0	0	1	0	0	male	65 - 74	major city	degree	retired	NA	1	1	1	0	1	1	0	0
0	0	1	1	0	0	1	1	0	0	0	1	0	0	0	1	0	1	1	1	0	0	0	0	0	0	0	0	pw	1	1	1	1	1	0	0	female	55 - 64	major city	no degree	retired	NA	0	0	0	0	0	1	1	0
0	0	1	1	0	1	1	0	0	0	1	0	1	1	1	1	0	0	0	0	0	0	0	0	0	0	0	0	cp	0	1	0	0	1	0	0	female	65 - 74	country	no degree	retired	NA	1	1	0	1	0	0	0	0
0	0	0	1	0	0	0	1	0	0	0	0	0	1	0	0	0	1	0	0	0	0	0	0	1	0	1	0	db	0	0	1	0	0	0	0	male	65 - 74	town	degree	retired	NA	1	1	0	1	1	1	0	1
0	0	1	0	0	1	1	0	0	0	0	1	0	0	0	0	0	0	0	0	0	0	0	1	0	0	0	0	NA	0	0	0	0	0	0	0	female	55 - 64	major city	degree	retired	NA	0	0	0	0	0	1	0	1
1	0	1	0	1	1	1	1	0	0	0	0	1	0	1	0	0	1	1	1	0	0	0	0	0	0	0	0	cp	0	1	0	0	0	0	1	male	65 - 74	major city	degree	retired	NA	1	1	0	0	0	1	0	0
1	0	1	1	1	0	1	1	0	0	1	1	1	0	1	0	0	0	0	0	0	0	0	0	0	1	0	0	ca	0	0	0	0	1	0	0	female	55 - 64	village	no degree	retired	NA	1	1	0	0	0	0	0	0
1	0	1	0	1	0	1	1	0	0	1	0	0	0	1	0	0	0	1	0	0	1	0	0	0	1	0	0	cp	0	0	0	0	0	0	0	female	65 - 74	country	no degree	retired	NA	1	1	0	1	0	1	0	1
0	0	0	0	0	0	0	0	0	0	0	0	0	0	0	0	0	0	0	0	0	0	0	0	0	0	0	0	NA	0	0	0	0	0	0	0	male	55 - 64	major city	degree	retired	NA	0	0	1	0	0	0	0	0
1	0	1	0	1	0	1	1	1	0	1	1	1	0	1	0	0	0	1	0	0	1	0	0	0	1	0	0	cp	1	1	0	0	1	0	0	female	65 - 74	city	degree	retired	NA	1	1	1	1	1	1	0	1
0	0	0	1	0	0	1	1	0	0	0	1	0	1	1	1	0	1	1	1	0	1	0	0	0	1	0	0	pw	1	0	0	0	1	0	0	female	65 - 74	town	degree	retired	NA	1	1	1	0	0	0	0	0
1	0	1	1	1	1	1	1	0	0	1	1	1	0	1	1	0	1	1	1	0	0	0	0	0	0	0	0	pw	0	1	1	0	0	0	0	female	65 - 74	town	no degree	retired	NA	1	0	1	1	0	0	1	1
0	0	0	1	0	0	0	1	0	0	0	1	0	1	0	0	0	1	0	0	0	0	0	0	0	1	0	0	db	1	0	0	1	0	0	0	female	65 - 74	major city	degree	retired	NA	0	0	1	1	0	0	0	1
0	0	0	1	1	0	0	1	0	0	0	1	0	0	0	0	0	1	0	0	0	1	1	0	1	0	0	0	pw	1	1	1	0	0	0	1	female	65 - 74	major city	degree	retired	NA	0	0	1	1	0	1	0	1
1	1	1	1	1	1	1	1	0	0	1	1	0	1	1	1	0	1	1	0	0	0	0	0	1	0	0	0	cp	1	1	0	1	1	0	0	female	65 - 74	village	degree	retired	NA	1	1	0	0	1	1	0	0
0	0	1	0	0	0	1	1	0	0	1	1	0	0	1	1	0	0	0	1	0	1	0	0	0	1	0	0	pw	0	0	0	1	0	1	1	female	55 - 64	village	degree	retired	NA	0	0	1	0	1	0	0	1
1	0	1	0	1	0	1	1	0	0	0	0	0	0	0	0	0	0	0	0	0	0	0	0	0	1	1	0	ca	0	0	0	0	1	0	0	female	65 - 74	town	degree	retired	NA	0	0	1	1	1	1	1	1
0	0	0	0	0	0	0	0	0	0	0	0	1	1	1	1	0	0	0	0	0	0	0	0	0	0	0	0	cp	0	0	0	1	0	0	0	female	65 - 74	town	degree	retired	NA	1	0	0	0	0	0	0	0
1	0	1	1	1	0	1	1	0	0	1	1	0	1	1	1	0	1	0	0	0	0	0	0	0	1	0	0	db	0	0	0	0	0	0	0	female	25 - 34	town	degree	student	NA	1	1	1	0	0	0	0	1
1	0	0	0	1	0	0	0	0	0	0	0	0	0	0	0	0	0	1	0	0	1	1	1	0	1	1	0	cp	0	0	1	1	0	0	0	female	25 - 34	major city	no degree	student	NA	0	0	0	0	0	1	0	0
1	0	1	1	1	0	0	0	1	0	1	1	1	0	0	0	0	1	0	0	0	1	0	0	1	0	0	0	pw	1	1	0	0	0	0	0	male	16 - 24	country	no degree	student	NA	1	1	0	0	0	0	0	0
1	0	1	1	1	0	1	1	0	0	1	1	0	1	1	0	0	0	0	0	0	0	0	0	0	1	0	0	pw	0	0	0	0	0	0	0	male	25 - 34	country	no degree	student	NA	1	1	1	0	0	0	0	0
1	0	1	0	1	0	1	0	0	0	1	0	1	0	1	0	1	0	1	1	0	1	0	1	0	1	0	0	cp	0	0	1	0	0	0	0	female	16 - 24	city	degree	student	NA	1	1	0	0	1	1	0	0
1	0	0	1	1	0	0	1	1	0	0	1	1	0	0	0	1	0	0	0	0	1	1	1	0	1	1	0	ca	0	0	1	1	1	0	0	female	35 - 44	major city	degree	student	NA	1	1	0	0	0	0	0	0
1	0	1	0	1	1	1	1	0	0	1	1	0	1	1	0	0	1	1	0	0	0	0	0	0	1	0	0	cp	1	1	1	1	1	0	0	female	16 - 24	city	degree	student	NA	1	0	1	1	0	0	0	1
1	0	0	0	1	1	1	1	0	0	0	0	0	0	1	1	1	0	0	1	0	0	1	0	0	0	1	0	pw	0	0	1	1	0	0	0	female	16 - 24	town	degree	student	NA	0	0	0	0	0	0	0	0
1	0	1	1	1	1	1	1	0	0	0	1	1	0	0	1	0	0	0	1	0	1	0	0	0	1	0	0	pw	0	0	0	1	0	0	0	female	16 - 24	city	degree	student	NA	1	0	0	0	0	0	0	0
1	0	1	1	1	1	1	1	0	1	1	1	1	1	1	1	1	0	1	0	0	0	0	0	0	1	0	0	cp	0	1	1	1	0	0	0	female	25 - 34	city	degree	student	NA	1	0	0	0	0	0	0	0
1	0	1	1	1	0	1	0	0	0	1	1	0	0	0	0	0	1	0	0	0	1	0	1	0	0	0	0	cp	0	1	0	0	1	0	0	male	16 - 24	town	degree	student	NA	1	0	0	0	0	0	0	0
1	0	1	0	1	1	1	1	0	0	0	1	0	0	0	0	0	1	0	0	0	1	0	0	0	1	0	0	cp	0	0	1	0	0	0	0	female	25 - 34	village	degree	student	NA	1	0	0	0	0	0	0	0
1	0	1	0	1	0	1	1	1	0	1	0	0	0	0	0	0	0	1	0	0	1	0	0	0	1	0	0	cp	0	0	0	0	1	0	0	male	25 - 34	major city	degree	student	NA	1	1	0	0	1	0	0	0
0	0	0	0	0	0	0	0	0	0	0	0	0	0	0	0	0	0	0	0	1	1	1	1	0	0	0	0	db	0	0	0	1	0	0	0	female	16 - 24	city	degree	student	NA	0	0	0	0	0	0	0	0
1	0	1	0	1	1	1	1	1	0	0	1	0	1	0	1	0	0	0	0	0	0	0	0	0	0	0	0	pw	0	0	1	0	0	0	0	male	16 - 24	major city	degree	student	NA	0	0	0	0	0	1	0	0
0	0	1	0	0	0	1	1	0	0	1	1	0	0	0	0	0	0	0	0	1	1	1	1	1	0	0	0	cp	0	1	0	0	1	0	0	female	25 - 34	town	degree	student	NA	1	1	0	0	0	0	0	0
1	0	1	0	1	0	1	0	0	0	1	0	0	0	0	1	0	1	0	1	0	0	0	0	0	0	0	0	pw	0	0	1	0	0	0	1	female	16 - 24	town	degree	student	NA	0	1	1	0	0	0	0	0
1	0	1	1	1	1	1	1	0	0	0	1	0	1	0	0	0	1	0	1	0	0	1	0	0	1	1	0	pw	0	0	0	0	0	0	0	female	16 - 24	town	no degree	student	NA	1	0	0	0	0	0	0	0
1	0	1	1	1	1	1	1	0	0	0	0	0	1	0	1	0	0	0	0	0	0	0	0	0	0	0	0	pw	0	0	0	1	0	1	0	female	16 - 24	major city	degree	student	NA	1	1	1	0	0	0	0	0
1	0	1	0	1	1	1	1	0	1	1	1	1	1	0	1	0	1	0	1	0	0	0	0	0	0	0	0	pw	1	1	1	1	0	0	0	female	35 - 44	major city	degree	student	NA	0	0	0	0	0	0	0	0
0	0	0	0	1	1	1	1	0	0	0	0	0	0	0	0	0	0	0	0	1	1	1	1	0	0	0	0	db	0	0	0	0	0	1	0	male	16 - 24	major city	degree	student	NA	1	0	0	0	0	0	0	0
1	0	1	0	1	1	1	1	0	0	1	0	1	0	1	0	0	0	1	0	0	1	0	1	0	1	0	0	cp	0	1	0	0	1	0	0	female	25 - 34	city	degree	student	NA	1	1	0	0	1	0	0	1
1	0	0	0	0	0	0	1	0	0	0	1	1	0	0	0	0	0	1	0	0	0	1	0	0	1	0	0	pw	1	0	0	0	0	0	0	female	25 - 34	town	degree	student	NA	0	1	0	0	0	1	0	0
1	0	1	0	1	0	1	0	0	0	0	1	0	0	1	1	1	0	1	0	0	1	0	0	0	1	0	0	cp	0	0	0	0	0	0	0	female	25 - 34	country	degree	student	NA	1	1	1	1	0	0	0	1
1	0	0	0	1	0	0	0	0	0	0	0	0	0	1	0	0	0	0	0	0	1	0	1	0	1	0	0	cp	0	0	1	0	0	0	0	female	25 - 34	city	degree	student	NA	0	1	0	0	0	0	0	0
0	0	0	0	0	0	0	0	0	0	0	0	0	0	0	0	0	0	0	0	0	0	0	0	0	0	0	0	NA	0	0	0	0	0	0	0	female	25 - 34	country	degree	student	NA	1	1	0	1	1	0	0	1
1	0	0	0	1	0	0	1	0	0	0	0	0	0	0	0	0	0	0	1	0	0	1	0	0	1	0	0	pw	1	0	0	0	0	0	0	male	16 - 24	village	no degree	student	NA	1	1	0	1	0	0	0	1
0	0	1	0	0	0	1	1	0	1	0	1	0	0	1	0	0	1	1	0	0	1	0	0	0	1	0	0	cp	0	1	0	0	1	0	0	male	25 - 34	town	degree	student	NA	1	0	0	0	0	0	0	0
1	0	0	0	1	0	0	0	0	0	0	0	0	0	1	0	0	0	1	0	0	1	0	0	0	1	0	0	pw	1	0	0	1	0	0	0	male	16 - 24	town	no degree	student	NA	0	0	1	1	0	0	0	0
1	0	1	0	1	0	1	0	0	0	1	0	1	0	1	0	0	0	1	1	0	1	0	1	0	1	1	1	cp	0	1	1	0	0	0	1	female	16 - 24	town	no degree	student	NA	1	0	0	0	0	0	0	0
1	0	0	0	1	0	0	1	0	0	0	0	1	0	0	0	1	0	0	0	0	1	1	0	0	1	1	0	ca	1	0	0	0	1	0	0	female	16 - 24	town	no degree	student	NA	1	0	0	1	0	0	0	0
0	0	1	0	0	0	1	1	0	0	0	0	0	0	1	1	0	0	0	0	1	1	0	0	1	1	1	1	pw	1	0	0	0	0	0	0	female	16 - 24	major city	no degree	student	NA	1	0	0	0	1	1	0	0
1	0	1	0	1	0	1	1	0	0	1	1	0	0	1	0	0	1	1	0	0	1	0	1	0	1	0	0	cp	0	1	1	0	1	0	0	male	65 - 74	town	degree	student	NA	1	0	0	0	0	0	0	0
1	0	0	1	1	1	1	1	1	0	1	1	1	0	0	0	1	0	0	0	0	1	1	0	0	1	0	0	pw	0	0	0	1	0	0	0	male	16 - 24	country	degree	student	NA	0	1	0	0	0	0	0	0
1	0	1	1	1	1	1	1	1	0	1	1	0	0	0	0	0	0	0	0	0	0	0	0	1	0	0	0	cp	0	1	0	0	1	0	0	male	25 - 34	village	degree	student	NA	1	1	0	0	1	0	0	0
1	0	1	0	1	0	1	1	0	0	0	0	1	0	0	0	0	1	0	1	0	1	0	0	0	1	0	0	NA	0	0	0	0	0	0	0	female	25 - 34	city	degree	student	NA	0	1	0	0	0	0	0	0
1	0	1	0	1	0	1	1	0	0	0	0	1	0	0	0	0	0	0	1	0	1	0	0	0	1	0	1	ca	0	0	0	0	1	0	0	female	16 - 24	city	no degree	student	NA	1	0	0	1	0	0	0	0
1	0	1	0	1	0	1	1	1	0	1	1	1	1	1	1	0	1	1	0	0	1	0	0	0	1	1	0	cp	0	1	1	0	0	0	0	female	16 - 24	village	degree	student	NA	0	1	0	0	0	0	0	0
1	0	1	0	1	0	1	1	0	0	0	1	1	0	1	1	0	1	0	1	0	1	0	0	0	1	0	0	pw	0	1	0	0	0	0	0	male	16 - 24	country	degree	student	NA	0	0	0	0	0	0	0	0
0	0	1	0	0	0	0	1	0	1	0	0	0	0	0	1	0	1	0	0	1	0	0	0	0	1	0	0	pw	1	0	0	0	0	0	0	female	16 - 24	town	no degree	student	NA	1	0	0	0	0	0	0	0
1	0	1	0	1	0	1	0	0	0	0	1	0	0	1	0	0	0	1	0	0	1	0	1	0	1	0	1	cp	0	0	1	1	0	0	0	female	25 - 34	major city	degree	student	NA	1	0	0	1	0	0	0	0
1	0	1	1	1	0	1	1	0	0	1	1	1	1	1	1	0	1	0	1	0	1	0	0	0	1	0	0	pw	0	0	0	0	0	0	0	male	16 - 24	country	degree	student	NA	1	1	0	0	1	0	0	0
1	0	1	0	1	0	1	0	0	0	1	1	1	1	0	0	0	1	0	0	0	0	0	0	0	0	0	0	cp	0	1	0	0	1	0	0	female	25 - 34	major city	degree	student	NA	1	0	0	0	0	0	0	0
1	0	0	1	1	1	1	1	0	0	0	1	1	1	0	1	0	1	0	1	0	1	1	1	0	1	1	0	pw	1	0	0	0	0	0	1	female	16 - 24	town	degree	student	NA	0	1	0	1	0	1	1	0
1	0	0	0	1	1	0	0	0	0	0	0	1	0	0	0	1	1	0	0	0	1	1	1	0	1	1	0	ca	0	0	0	0	0	0	0	female	25 - 34	city	degree	student	NA	0	0	0	0	0	0	0	0
1	0	0	1	1	0	0	1	0	0	0	1	0	0	0	0	0	1	0	0	0	1	1	1	0	1	1	0	ca	0	0	0	0	1	0	0	female	25 - 34	city	degree	student	NA	1	0	0	0	0	0	0	0
0	0	0	0	0	0	0	0	0	0	0	0	0	0	0	0	0	0	0	0	0	0	0	0	0	0	0	0	db	0	0	0	0	0	1	1	female	16 - 24	major city	no degree	student	NA	0	0	0	1	0	0	0	1
1	0	1	0	1	0	1	1	1	0	1	0	1	0	1	0	0	0	1	0	1	1	1	1	0	1	0	0	cp	0	1	1	1	0	0	0	male	16 - 24	city	degree	student	NA	0	0	0	1	1	1	0	1
1	0	0	0	1	1	1	1	1	0	0	1	0	0	0	0	0	0	0	0	0	1	1	0	0	1	1	0	pw	1	0	0	0	0	0	0	female	25 - 34	city	degree	student	NA	0	1	0	0	1	1	0	0
1	0	0	0	1	0	0	0	0	0	0	1	0	1	0	0	0	0	1	0	0	1	0	0	0	1	0	0	cp	0	0	0	0	0	0	0	male	25 - 34	major city	degree	student	NA	1	1	0	0	1	1	0	0
1	0	0	1	1	1	1	1	0	0	0	0	1	1	1	1	0	1	1	1	0	1	1	1	0	1	1	1	pw	1	1	1	1	0	0	1	male	25 - 34	city	degree	student	NA	1	1	0	0	0	1	0	0
1	0	0	0	1	0	0	1	1	1	0	1	0	0	0	0	0	0	0	0	0	1	0	1	0	1	0	0	pw	0	0	0	0	0	0	0	male	45 - 54	city	degree	student	NA	1	0	0	1	0	0	0	0
1	0	1	0	1	0	1	1	0	0	1	1	1	0	0	0	0	0	1	0	0	1	0	0	0	1	0	0	cp	0	1	0	1	1	0	1	female	25 - 34	major city	degree	student	NA	1	0	0	0	0	0	0	0
0	0	1	0	0	0	1	1	0	0	1	1	0	0	0	0	0	0	1	1	1	1	0	0	0	0	1	1	pw	0	1	0	0	0	0	0	female	25 - 34	city	degree	student	NA	0	0	0	0	0	0	0	0
1	0	1	0	1	0	1	1	0	0	1	0	0	0	0	0	0	0	0	0	0	1	0	1	1	1	1	0	cp	0	1	0	0	0	0	1	female	16 - 24	village	degree	student	NA	1	1	0	0	0	0	0	0
1	0	1	0	1	0	1	0	1	0	1	1	0	0	0	0	0	1	1	1	0	1	0	0	0	1	1	1	cp	1	1	0	1	0	0	0	female	25 - 34	major city	degree	student	NA	1	0	0	0	0	0	0	0
1	1	1	1	1	1	1	1	0	0	1	1	0	0	0	0	1	1	1	1	0	0	0	0	0	0	0	0	ca	0	0	0	0	0	0	0	female	45 - 54	major city	degree	student	NA	1	0	0	1	0	1	0	0
1	0	1	0	1	1	1	1	0	0	1	1	1	1	1	1	0	0	1	1	0	0	0	0	0	1	0	0	cp	1	1	0	1	1	0	0	female	25 - 34	major city	degree	student	NA	1	1	0	0	0	0	0	1
1	0	0	0	1	0	1	1	0	0	1	1	0	0	1	1	0	0	1	0	0	1	0	0	0	1	0	0	pw	0	1	0	0	0	0	0	female	16 - 24	city	degree	student	NA	1	0	0	0	0	1	0	0
1	0	1	0	1	0	1	1	0	0	1	1	1	0	1	1	0	1	1	1	0	1	0	1	0	1	0	0	cp	1	1	0	1	1	0	0	male	16 - 24	country	degree	student	NA	0	0	0	0	0	1	0	0
1	0	0	0	1	0	0	0	0	0	0	1	1	0	0	0	0	1	0	0	0	0	0	1	0	0	1	0	ca	0	0	1	0	1	0	0	female	16 - 24	city	degree	student	NA	0	0	0	0	0	0	0	0
1	0	1	0	1	0	1	0	0	0	1	0	0	0	1	0	0	0	1	1	0	1	0	0	0	1	0	1	cp	0	1	0	1	0	0	1	male	16 - 24	village	degree	student	NA	1	0	0	0	0	0	0	0
1	0	1	0	1	1	1	1	1	0	1	0	0	0	0	0	1	1	0	0	0	1	0	1	0	0	0	0	db	0	0	1	1	0	0	1	male	25 - 34	major city	degree	student	NA	0	0	0	0	0	0	0	0
1	0	1	0	1	1	1	1	0	0	0	0	1	1	1	1	0	1	1	0	0	0	0	1	0	1	0	0	cp	1	0	0	0	1	0	0	female	16 - 24	city	degree	student	NA	0	1	1	1	0	1	0	0
1	0	0	0	1	0	1	1	0	0	0	1	1	0	0	1	0	0	0	1	0	1	1	0	0	1	1	0	pw	1	1	0	1	0	0	0	female	25 - 34	major city	degree	student	NA	1	0	0	0	0	0	0	0
1	0	1	0	1	1	1	1	1	1	1	1	1	1	1	1	0	1	1	0	0	0	0	0	1	0	1	1	cp	0	1	0	0	1	0	0	female	16 - 24	town	degree	student	NA	1	0	0	0	0	0	0	0
1	0	1	1	1	1	1	1	0	1	0	1	0	0	0	0	1	1	1	1	0	1	0	0	0	1	0	0	cp	0	0	1	0	0	0	0	female	16 - 24	country	degree	student	NA	1	0	0	0	0	0	0	0
1	0	1	0	1	0	1	0	1	0	1	0	0	0	0	0	0	0	0	0	0	0	0	0	1	1	1	0	ca	0	0	0	0	1	0	0	male	25 - 34	city	degree	student	NA	1	0	0	0	0	1	0	0
1	0	1	1	1	0	1	1	0	0	1	1	0	0	0	0	0	1	0	0	0	1	1	0	1	1	0	0	db	0	0	0	0	0	0	1	male	16 - 24	town	degree	student	NA	1	1	0	0	1	0	0	0
0	0	0	0	1	0	1	0	1	0	0	0	1	1	1	1	1	0	1	1	0	1	1	1	0	1	0	1	ca	0	0	1	1	0	0	0	female	16 - 24	village	degree	student	NA	1	1	0	0	0	0	0	0
0	0	0	0	0	0	0	0	0	0	0	0	0	0	0	0	0	0	0	0	0	0	0	0	0	0	0	0	pw	0	0	0	0	0	0	0	female	16 - 24	town	degree	student	NA	1	1	0	0	0	0	1	0
1	0	0	0	1	0	0	0	0	0	0	1	0	0	1	1	0	0	0	1	0	1	1	1	0	1	1	1	pw	0	0	0	1	0	1	0	male	16 - 24	city	degree	student	NA	0	1	0	1	0	0	0	1
1	0	1	0	1	0	1	0	0	0	0	0	0	0	0	0	0	0	1	0	0	0	0	1	0	1	0	0	cp	0	0	0	0	1	0	0	male	16 - 24	village	degree	student	NA	1	1	0	0	1	0	0	0
1	0	0	1	1	0	0	0	0	0	0	0	1	0	0	0	0	0	1	0	0	1	1	1	0	1	1	1	ca	0	0	1	0	1	0	0	male	25 - 34	city	degree	student	NA	1	0	0	1	0	0	0	1
1	0	1	1	1	1	1	1	1	1	1	1	0	0	0	0	0	0	1	0	0	0	0	0	0	1	0	0	cp	0	0	0	0	0	0	0	male	16 - 24	city	no degree	student	NA	0	0	0	0	0	0	0	0
1	0	0	0	1	0	0	0	0	0	0	0	0	0	0	0	0	1	0	0	0	0	0	0	0	1	0	0	db	0	0	0	0	0	1	0	male	16 - 24	town	no degree	student	NA	0	0	0	0	0	0	0	0
0	0	1	0	0	0	1	0	0	0	1	0	0	0	1	0	0	1	0	0	0	0	1	0	0	1	0	0	cp	0	0	0	0	1	0	0	female	16 - 24	village	degree	unable to work	NA	1	0	0	0	0	0	0	0
[truncated: 12 more columns]
